# Supplementary material for: Transcriptome sequencing analysis of the role of miR-499-5p and SOX6 in chicken skeletal myofiber specification
Source: Front Genet. 2022 Sep 15;13:1008649. doi: 10.3389/fgene.2022.1008649 (PMC9521549; doi:10.3389/fgene.2022.1008649)
Supplement: Supplementary file 1 [file Table2.XLSX]

## Sheet: Sheet1
TableS2 The mutant site information for luciferase reporter vectors
Wild type	Position 274-280 of SOX6 3' UTR	5' AAUAGCUGUCUUACAAGUCUUAC
		| | | | | | | | | | |
	gga-miR-499-5p	3' GAUUUGUAGUGAUGUUCAGAAUU
Mutant type	Position 274-280 of SOX6 3' UTR	5' AAUAGCUGUCUAUGUUCAGAAUC
	gga-miR-499-5p	3' GAUUUGUAGUGAUGUUCAGAAUU
