# Supplementary material for: Transcriptome sequencing analysis of the role of miR-499-5p and SOX6 in chicken skeletal myofiber specification
Source: Front Genet. 2022 Sep 15;13:1008649. doi: 10.3389/fgene.2022.1008649 (PMC9521549; doi:10.3389/fgene.2022.1008649)
Supplement: Supplementary file 2 [file Table3.XLSX]

## Sheet: Sheet1
TableS3 Correlation analysis of myofiber type content with miR-499-5p and SOX6 expression in chicken skeletal muscle
	type I fiber content	type IIA fiber content	type IIB fiber content
miR-499-5p expression	0.86*	0.25	-0.55*
SOX6 expression	-0.48*	-0.21	0.69*
Note: * represent P<0.05
