# Supplementary material for: Transcriptome sequencing analysis of the role of miR-499-5p and SOX6 in chicken skeletal myofiber specification
Source: Front Genet. 2022 Sep 15;13:1008649. doi: 10.3389/fgene.2022.1008649 (PMC9521549; doi:10.3389/fgene.2022.1008649)
Supplement: Supplementary file 3 [file Table6.XLSX]

## Sheet: Sheet2
TableS6. Detail information of the DEGs between SOX6 knockdown and NC CPMs.
id	Gene symbol	NC_mean	si-SOX6_mean	log2(fc)	PValue	FDR	Compared with results by miR-499-5p overexpression
ENSGALG00000016919	ACOD1	19.235	9.9525	-0.9506	5.67404e-05	0.00113159	Overlapped
ENSGALG00000041634	ACTG2	61.6675	98.5775	0.6767	1.39398e-06	6.77074e-05	Overlapped
ENSGALG00000009995	AKAP6	65.63	34.245	-0.9385	2.70571e-08	3.37493e-06	Overlapped
ENSGALG00000054655	ALPK2	38.975	23.56	-0.7262	6.84551e-05	0.00131066	Overlapped
ENSGALG00000030125	ANKRD10	83.8	54.55	-0.6194	0.000103825	0.00179986	Overlapped
ENSGALG00000000220	APC	193.275	79.965	-1.2732	4.46714e-10	1.25556e-07	Overlapped
ENSGALG00000007254	ARHGAP12	53.8725	33.08	-0.7036	1.15802e-05	0.000339988	Overlapped
ENSGALG00000016446	ATP6V1C2	45.4175	30.1425	-0.5914	1.68603e-08	2.30788e-06	Overlapped
ENSGALG00000014236	ATP8A1	37.815	17.9875	-1.072	2.01703e-12	1.30233e-09	Overlapped
ENSGALG00000015151	B4GALT6	16.2925	10.5575	-0.6259	6.95273e-05	0.00132469	Overlapped
ENSGALG00000007357	BCL6	57.4225	32.775	-0.809	2.56098e-10	8.05754e-08	Overlapped
ENSGALG00000005408	BCO1	14.1775	9.8475	-0.5258	0.00794716	0.0490991	Overlapped
ENSGALG00000014603	C1S	409.315	256.04	-0.6768	0.000599535	0.00688355	Overlapped
ENSGALG00000040131	CAMKK2	54.605	36.815	-0.5687	0.000511233	0.00603404	Overlapped
ENSGALG00000009050	CAPN3	19.045	12.2625	-0.6352	0.00124714	0.0121049	Overlapped
ENSGALG00000008933	CASP7	28.515	19.3125	-0.5622	0.00264946	0.0213231	Overlapped
ENSGALG00000020788	CCDC141	17.1575	7.5325	-1.1876	8.63002e-13	6.73781e-10	Overlapped
ENSGALG00000014585	CCL26	40.74	26.94	-0.5967	0.00250045	0.0204856	Overlapped
ENSGALG00000028982	CMPK2	183.012	81.245	-1.1716	0.00527896	0.0358622	Overlapped
ENSGALG00000010149	CMTR1	111.27	70.5125	-0.6581	5.85302e-05	0.00116069	Overlapped
ENSGALG00000026553	CMYA5	110.692	36.875	-1.5858	1.37348e-15	2.24959e-12	Overlapped
ENSGALG00000033512	CPEB4	25.4325	15.3775	-0.7259	2.66569e-07	1.91784e-05	Overlapped
ENSGALG00000009639	DDX60	15.2625	4.315	-1.8226	1.63252e-14	2.20078e-11	Overlapped
ENSGALG00000023821	DHX58	21.49	11.2175	-0.9379	0.000286929	0.00393524	Overlapped
ENSGALG00000012075	DTX3L	55.1825	30.4625	-0.8572	8.40576e-05	0.00152097	Overlapped
ENSGALG00000011280	EEA1	141.48	67.1125	-1.0759	2.60166e-06	0.000111003	Overlapped
ENSGALG00000010560	EIF2AK2	144.315	68.8075	-1.0686	1.89996e-05	0.000492634	Overlapped
ENSGALG00000037587	ENPP3	48.5425	32.665	-0.5715	2.04515e-08	2.69683e-06	Overlapped
ENSGALG00000014684	ERAP1	167.385	107.865	-0.6339	8.01078e-05	0.00147354	Overlapped
ENSGALG00000008546	FGD5	7.5425	5.055	-0.5773	0.000478757	0.00571149	Overlapped
ENSGALG00000006190	FHL1	171.535	279.142	0.7025	5.67404e-06	0.000202384	Overlapped
ENSGALG00000039001	FILIP1	150.32	75.8225	-0.9873	7.69136e-07	4.30063e-05	Overlapped
ENSGALG00000033671	FREM2	14.5875	8.205	-0.8302	7.24878e-05	0.00136432	Overlapped
ENSGALG00000000720	GBP1	95.1825	50.63	-0.9107	0.00108566	0.010836	Overlapped
ENSGALG00000026152	GBP4L	39.7775	21.3925	-0.8948	0.000148547	0.00237225	Overlapped
ENSGALG00000016556	GVINP1	16.4925	6.0075	-1.457	5.40762e-08	5.53362e-06	Overlapped
ENSGALG00000029596	HAS2	16.5025	10.04	-0.7169	0.00104896	0.0105547	Overlapped
ENSGALG00000013575	IFI6	61.105	24.7275	-1.3052	0.00183622	0.0161618	Overlapped
ENSGALG00000041192	IFIH1	99.2425	36.2075	-1.4547	4.07492e-05	0.000883452	Overlapped
ENSGALG00000045085	IFIT5	1008.74	407.163	-1.3089	0.00181286	0.0160096	Overlapped
ENSGALG00000030800	IL31RA	31.1575	21.3875	-0.5428	0.000305185	0.00413186	Overlapped
ENSGALG00000006785	IRF1	35.7125	19.2625	-0.8906	0.00277558	0.022048	Overlapped
ENSGALG00000041978	K123	19.5475	12.8675	-0.6033	0.000269457	0.00373203	Overlapped
ENSGALG00000005806	KIF24	72.3975	43.1275	-0.7473	5.7287e-11	2.0468e-08	Overlapped
ENSGALG00000002113	LCP2	23.0275	14.585	-0.6589	0.000130704	0.00214415	Overlapped
ENSGALG00000044841	LOC100857331	6.245	3.3325	-0.9061	0.000111112	0.00189809	Overlapped
ENSGALG00000052514	LOC107055361	41.3025	22.815	-0.8562	0.000270601	0.00374542	Overlapped
ENSGALG00000048671	LOC416147	32.635	18.9775	-0.7821	0.000334363	0.00444973	Overlapped
ENSGALG00000019325	LOC417973	10.66	6.14	-0.7959	0.000224269	0.00325368	Overlapped
ENSGALG00000042001	LOC422513	205.5	100.715	-1.0289	3.16871e-05	0.000728423	Overlapped
ENSGALG00000041621	LY6E	690.688	347.652	-0.9904	3.58565e-05	0.000804958	Overlapped
ENSGALG00000012541	MB	4.2125	7.97	0.9199	1.03008e-05	0.000312884	Overlapped
ENSGALG00000001558	MOV10	59.395	29.3775	-1.0156	0.000150359	0.00239393	Overlapped
ENSGALG00000016142	MX1	247.795	89.0025	-1.4772	0.000476302	0.00568864	Overlapped
ENSGALG00000004582	MYL2	0.805	2.0225	1.3291	0.00180396	0.0159475	Overlapped
ENSGALG00000016342	MYOM2	336.8	233.055	-0.5312	0.000349225	0.00459172	Overlapped
ENSGALG00000030268	NKTR	67.0325	32.41	-1.0484	3.10609e-06	0.000128134	Overlapped
ENSGALG00000012480	NMI	171.452	106.028	-0.6934	8.66671e-05	0.00155617	Overlapped
ENSGALG00000015681	NRIP1	65.48	33.1875	-0.9804	3.75667e-10	1.13129e-07	Overlapped
ENSGALG00000005609	OGFR	31.6225	19.925	-0.6664	8.59593e-05	0.00154478	Overlapped
ENSGALG00000027184	OLFML1	9.6825	5.02	-0.9477	0.00350772	0.0262097	Overlapped
ENSGALG00000046187	PARP12	121.323	73.9375	-0.7145	0.00091275	0.00944089	Overlapped
ENSGALG00000012072	PARP14	292.733	122.945	-1.2516	0.00257103	0.0208772	Overlapped
ENSGALG00000026422	PARP14	36.1275	13.6425	-1.405	4.00076e-08	4.44208e-06	Overlapped
ENSGALG00000045511	PARP9	77.4775	41.8375	-0.889	2.12533e-05	0.00053463	Overlapped
ENSGALG00000046125	PECAM1	41.4	28.1025	-0.5589	1.97497e-05	0.00050616	Overlapped
ENSGALG00000006110	PLK1	25.475	37.9675	0.5757	1.94348e-11	8.71669e-09	Overlapped
ENSGALG00000009839	PPIG	107.517	61.845	-0.7978	4.98162e-05	0.00102752	Overlapped
ENSGALG00000007052	PXK	48.64	33.6	-0.5337	0.00188104	0.0164328	Overlapped
ENSGALG00000043775	RAPGEF3	10.355	16.1625	0.6423	0.00139183	0.0131568	Overlapped
ENSGALG00000039269	RNF213	184.232	84.9225	-1.1173	9.40072e-06	0.000294453	Overlapped
ENSGALG00000009479	SAMD9L	56.4825	15.32	-1.8824	0.000467884	0.00561035	Overlapped
ENSGALG00000001231	SAMHD1	48.8225	34.085	-0.5184	1.43636e-05	0.000398926	Overlapped
ENSGALG00000036775	SETBP1	25.75	12.53	-1.0392	5.11793e-08	5.31458e-06	Overlapped
ENSGALG00000005011	SHC4	21.4375	14.545	-0.5596	5.11419e-06	0.000188145	Overlapped
ENSGALG00000011220	SLC25A29	41.135	23.2	-0.8262	7.17957e-05	0.00135614	Overlapped
ENSGALG00000014811	SMCHD1	103.028	44.895	-1.1984	5.50224e-06	0.000197448	Overlapped
ENSGALG00000007158	SOCS1	9.92	5.8475	-0.7625	0.00266801	0.0214271	Overlapped
ENSGALG00000006074	SOX6	3.355	1.265	-1.4072	5.07289e-07	3.08174e-05	Overlapped
ENSGALG00000007651	STAT1	910.555	357.238	-1.3499	0.000349782	0.00459402	Overlapped
ENSGALG00000030661	STAT2	26.0325	15.655	-0.7337	4.49418e-05	0.000951177	Overlapped
ENSGALG00000013468	TLR3	23.6825	8.415	-1.4928	0.000915803	0.00945227	Overlapped
ENSGALG00000043208	TRAFD1	94.945	57.08	-0.7341	0.000113442	0.00191923	Overlapped
ENSGALG00000037629	TRANK1	171.61	57.42	-1.5795	0.000423868	0.00523748	Overlapped
ENSGALG00000003849	TRPM1	25.845	11.9275	-1.1156	1.35309e-06	6.64875e-05	Overlapped
ENSGALG00000016050	TTC3	122.168	67.3775	-0.8585	0.000772172	0.00836342	Overlapped
ENSGALG00000036747	TTC31	45.9275	28.01	-0.7134	0.000421217	0.00521256	Overlapped
ENSGALG00000008850	TTLL7	26.92	16.845	-0.6764	3.28928e-06	0.000132577	Overlapped
ENSGALG00000011805	UGT2A1	23.005	16.1075	-0.5142	0.000218069	0.00319286	Overlapped
ENSGALG00000013057	USP41	270.873	124.035	-1.1269	0.0023347	0.0193906	Overlapped
ENSGALG00000013911	ZC3HAV1	159.417	85.165	-0.9045	2.45439e-05	0.000599519	Overlapped
ENSGALG00000010629	ZCCHC11	83.1925	39.8525	-1.0618	8.14411e-07	4.43612e-05	Overlapped
ENSGALG00000010177	ZFC3H1	104.112	53.17	-0.9695	9.9333e-08	9.02561e-06	Overlapped
ENSGALG00000009081	ZNF106	314.035	150.072	-1.0653	1.73952e-09	3.63059e-07	Overlapped
ENSGALG00000004859	ZNFX1	293.103	152.375	-0.9438	0.00714352	0.0451395	Overlapped
ENSGALG00000003026	-	37.8725	16.265	-1.2194	3.48335e-08	4.07939e-06	Overlapped
ENSGALG00000014848	-	15.005	8.555	-0.8106	6.42493e-05	0.00124141	Overlapped
ENSGALG00000016964	-	31.7775	13.2375	-1.2634	6.93971e-07	3.9431e-05	Overlapped
ENSGALG00000019094	-	45.575	24.7475	-0.881	1.7866e-05	0.000466686	Overlapped
ENSGALG00000030571	-	16.085	7.045	-1.191	6.13826e-06	0.000216379	Overlapped
ENSGALG00000034684	-	6.695	2.6525	-1.3357	2.40817e-05	0.000591659	Overlapped
ENSGALG00000041102	-	25.44	11.8675	-1.1001	8.57806e-05	0.00154288	Overlapped
ENSGALG00000043598	-	969.68	656.822	-0.562	0.00580364	0.0385933	Overlapped
ENSGALG00000046879	-	1.34	0.51	-1.3937	0.00187489	0.0163994	Overlapped
ENSGALG00000047296	-	7.32	2.56	-1.5157	1.14598e-09	2.65305e-07	Overlapped
ENSGALG00000047997	-	10.72	6.0675	-0.8211	3.06359e-07	2.11047e-05	Overlapped
ENSGALG00000049369	-	15.7725	9.7175	-0.6988	4.56365e-06	0.000169968	Overlapped
ENSGALG00000007334	ABAT	26.5825	18.71	-0.5067	9.73035e-06	0.000301641	-
ENSGALG00000053916	ABCB1	17.485	10.62	-0.7193	3.62483e-07	2.39534e-05	-
ENSGALG00000016896	ABCC4	26.75	18.2825	-0.5491	7.24691e-06	0.000243256	-
ENSGALG00000008369	ABCC5	177.125	121.82	-0.54	1.12616e-18	4.74789e-15	-
ENSGALG00000038152	ABCC6	14.5125	8.1875	-0.8258	5.944e-06	0.000210831	-
ENSGALG00000006172	ABCC8	16.2475	9.9325	-0.71	0.0046001	0.0323767	-
ENSGALG00000000498	ACE	4.565	6.7175	0.5573	2.99381e-05	0.0006983	-
ENSGALG00000010225	ACSS1B	4.7475	1.9025	-1.3193	6.34865e-08	6.16726e-06	-
ENSGALG00000006343	ACTA2	1708.1	2529.78	0.5666	0.00715928	0.045212	-
ENSGALG00000014463	ACTN2	1233.35	829.055	-0.573	0.00391386	0.0284989	-
ENSGALG00000000357	ADAMDEC1	55.3575	25.425	-1.1225	7.27778e-09	1.20644e-06	-
ENSGALG00000009572	ADAMTS20	10.3775	5.9325	-0.8067	0.00358516	0.0266204	-
ENSGALG00000011623	ADAMTS3	31.97	20.69	-0.6278	0.000188447	0.00286495	-
ENSGALG00000012416	ADAP1L	4.1575	2.6075	-0.673	0.00497474	0.0342651	-
ENSGALG00000013060	ADCY2	22.69	14.745	-0.6218	2.07234e-08	2.71335e-06	-
ENSGALG00000007989	ADNP	250.495	157.865	-0.6661	0.000440652	0.00537866	-
ENSGALG00000001416	ADRA1B	8.7075	5.995	-0.5385	0.00222576	0.0186705	-
ENSGALG00000011329	AFDN	87.3525	60.6325	-0.5268	0.000174285	0.00269944	-
ENSGALG00000009168	AFF2	22.2975	13.9575	-0.6758	5.79816e-08	5.76777e-06	-
ENSGALG00000030147	AFF4	146.385	96.4075	-0.6026	0.000207488	0.00306937	-
ENSGALG00000039713	AGO4	66.8125	46.9875	-0.5078	3.74737e-06	0.00014683	-
ENSGALG00000012595	AGTPBP1	9.665	5.4125	-0.8365	1.61751e-06	7.64511e-05	-
ENSGALG00000010630	AHCTF1	110.55	73.505	-0.5888	0.0013402	0.0128066	-
ENSGALG00000011687	AHNAK2	67.535	32.8875	-1.0381	2.35054e-05	0.000580204	-
ENSGALG00000013402	AHRR	27.2625	15.035	-0.8586	3.31849e-07	2.25018e-05	-
ENSGALG00000005014	AIPL1	0.815	0.2225	-1.873	0.000641864	0.00725107	-
ENSGALG00000027053	AKAIN1	0.8575	0.345	-1.3135	0.00637976	0.0414567	-
ENSGALG00000022739	AKAP11	47.9325	26.4	-0.8605	9.05416e-06	0.000286579	-
ENSGALG00000036240	AKAP12	213.127	125.638	-0.7624	0.00202846	0.0174507	-
ENSGALG00000040724	AKAP9	146.505	62.9	-1.2198	6.62151e-11	2.32636e-08	-
ENSGALG00000012834	AKR1D1	143.812	225.84	0.6511	5.59094e-12	3.1015e-09	-
ENSGALG00000012074	ALPK1	5.79	3.89	-0.5738	0.00235591	0.0195214	-
ENSGALG00000005430	ALS2L	9.35	6.515	-0.5212	0.00213975	0.0181221	-
ENSGALG00000005662	AMPD3	107.903	69.325	-0.6383	3.72724e-14	4.62178e-11	-
ENSGALG00000036189	ANGPT2	37.245	20.74	-0.8446	0.00240637	0.0198459	-
ENSGALG00000012044	ANK2	41.3425	24.565	-0.751	0.000102178	0.00177569	-
ENSGALG00000003135	ANK3	140.47	67.545	-1.0563	8.01564e-09	1.30984e-06	-
ENSGALG00000014958	ANKDD1B	2.9825	1.4075	-1.0834	0.000373484	0.00480064	-
ENSGALG00000003105	ANKFN1	0.395	0.0775	-2.3496	0.00442034	0.0313213	-
ENSGALG00000052842	ANKRD11	319.565	197.023	-0.6977	0.00321623	0.0246107	-
ENSGALG00000009104	ANKRD26	15.195	7.3775	-1.0424	0.000341668	0.00452694	-
ENSGALG00000015034	ANKRD29	9.555	6.71	-0.5099	0.0036731	0.027092	-
ENSGALG00000051796	ANKRD31	24.53	10.87	-1.1742	5.27439e-06	0.000191697	-
ENSGALG00000041808	ANO1	27.5125	17.64	-0.6412	8.7335e-07	4.66135e-05	-
ENSGALG00000003748	ANO5	333.293	229.028	-0.5413	1.21663e-06	6.12254e-05	-
ENSGALG00000005956	ANXA8L1	3.0925	5.19	0.747	1.81041e-05	0.000471154	-
ENSGALG00000020876	AOX2	21.8625	13.79	-0.6648	0.00522018	0.0355776	-
ENSGALG00000003930	APBA2	7.5875	5.225	-0.5382	0.00266822	0.0214271	-
ENSGALG00000005527	APPL1	26.445	17.1575	-0.6242	0.000301267	0.00409196	-
ENSGALG00000041373	ARAP2	14.0575	5.775	-1.2834	4.84997e-08	5.11186e-06	-
ENSGALG00000034610	ARFGEF1	85.26	56.11	-0.6036	2.63491e-06	0.000111984	-
ENSGALG00000004663	ARFGEF2	65.9575	41.25	-0.6771	1.85737e-06	8.58625e-05	-
ENSGALG00000013846	ARFGEF3	9.795	5.025	-0.9629	1.15788e-09	2.65305e-07	-
ENSGALG00000007721	ARHGAP21	224.912	148.67	-0.5973	0.000328671	0.00439061	-
ENSGALG00000011124	ARHGAP24	39.05	26.7075	-0.5481	3.78463e-05	0.000839978	-
ENSGALG00000014758	ARHGAP28	34.875	21.8625	-0.6737	0.000355334	0.00464898	-
ENSGALG00000017196	ARHGAP42	34.4575	22.12	-0.6395	0.0010349	0.0104581	-
ENSGALG00000009992	ARHGAP5	121.582	66.2175	-0.8767	0.000266232	0.00370195	-
ENSGALG00000019261	ARHGAP8	1.1025	0.3925	-1.49	0.000781723	0.0084204	-
ENSGALG00000014923	ARHGEF28	15.625	10.955	-0.5123	0.00127583	0.0123468	-
ENSGALG00000005481	ARHGEF3	25.6175	17.08	-0.5848	0.000167232	0.00261113	-
ENSGALG00000010577	ARHGEF38	0.5525	0.09	-2.618	0.00202902	0.0174507	-
ENSGALG00000031009	ARHGEF7	60.6625	37.7675	-0.6837	5.86962e-05	0.0011618	-
ENSGALG00000033074	ARID2	50.8475	33.6575	-0.5952	5.0391e-05	0.00103331	-
ENSGALG00000012037	ARID4A	40.5175	24.365	-0.7337	5.44246e-05	0.00109466	-
ENSGALG00000034003	ARID4B	55.0625	30.9775	-0.8298	5.91329e-06	0.000210206	-
ENSGALG00000014096	ARNTL2	38.1475	26.075	-0.5489	0.000529463	0.00620698	-
ENSGALG00000043240	ARPP21	60.115	28.695	-1.0669	1.33463e-09	3.02516e-07	-
ENSGALG00000037618	ASAP1	46.8175	25.8025	-0.8595	3.96318e-05	0.000867537	-
ENSGALG00000016419	ASAP2	24.6075	12.055	-1.0295	2.72257e-10	8.43997e-08	-
ENSGALG00000007594	ASB12	5.92	3.3325	-0.829	3.82181e-05	0.000844483	-
ENSGALG00000014638	ASH1L	198.618	118.272	-0.7479	0.000381185	0.0048788	-
ENSGALG00000011250	ASIC4	2.19	3.8675	0.8205	1.17331e-05	0.000343042	-
ENSGALG00000032398	ASPM	80.04	55.3175	-0.533	0.00115376	0.011397	-
ENSGALG00000015196	ASXL3	36.4675	24.7475	-0.5593	0.00150712	0.0139956	-
ENSGALG00000037872	ATAD2B	41.7875	27.0075	-0.6297	2.65172e-05	0.000635931	-
ENSGALG00000003294	ATAD5	19.8975	11.3925	-0.8045	0.00323298	0.0246657	-
ENSGALG00000042088	ATG2A	91.745	60.7525	-0.5947	1.01022e-05	0.000309528	-
ENSGALG00000017159	ATM	78.9275	54.78	-0.5269	6.72618e-06	0.000231302	-
ENSGALG00000041644	ATP11A	67.0825	44.655	-0.5871	0.000127003	0.00209486	-
ENSGALG00000003774	ATP13A2	22.1925	14.895	-0.5752	5.66613e-05	0.00113159	-
ENSGALG00000030550	ATP2B1	146.048	94.82	-0.6232	2.29697e-12	1.42412e-09	-
ENSGALG00000030908	ATP2B2	21.395	14.3775	-0.5735	0.000611785	0.00699752	-
ENSGALG00000007843	ATRX	111.815	51.4975	-1.1185	3.38962e-07	2.27558e-05	-
ENSGALG00000007302	ATXN7	15.44	10.7525	-0.522	0.000252904	0.00357081	-
ENSGALG00000008115	ATXN7L1	25.83	14.2825	-0.8548	4.94556e-08	5.18669e-06	-
ENSGALG00000015828	BACH1	72.9925	51.275	-0.5095	8.5819e-06	0.000275899	-
ENSGALG00000015605	BACH2	8.6875	5.5975	-0.6342	0.00223278	0.0187219	-
ENSGALG00000012292	BANK1	5.115	2.7075	-0.9178	0.000331227	0.00441357	-
ENSGALG00000035557	BARX1	2.125	3.1775	0.5804	0.00153579	0.0142118	-
ENSGALG00000010323	BATF	4.375	2.42	-0.8543	0.00161208	0.0147238	-
ENSGALG00000012579	BAZ2B	65.125	29.4875	-1.1431	1.34787e-11	6.60768e-09	-
ENSGALG00000015353	BBX	38.975	24.235	-0.6855	0.000712924	0.00786829	-
ENSGALG00000031862	BCL11B	1.635	0.77	-1.0864	0.0052832	0.0358795	-
ENSGALG00000012885	BCL2	19.79	13.58	-0.5433	0.00379037	0.027811	-
ENSGALG00000020386	BDKRB1	5.56	3.54	-0.6513	0.00133283	0.0127477	-
ENSGALG00000002439	BDP1	52.1325	22.6325	-1.2038	7.33766e-07	4.13577e-05	-
ENSGALG00000016283	BEND6	13.165	6.085	-1.1134	2.5964e-08	3.27737e-06	-
ENSGALG00000011541	BIN1	942.648	665.548	-0.5022	0.00116933	0.0115185	-
ENSGALG00000008713	BIRC5	16.8275	24.325	0.5316	3.35062e-06	0.000134025	-
ENSGALG00000010541	BIRC6	189.262	125.243	-0.5957	5.1369e-05	0.00104827	-
ENSGALG00000000141	BLB1	19.0325	28.2275	0.5686	9.68128e-08	8.83469e-06	-
ENSGALG00000030940	BLB2	27.3075	39.64	0.5377	1.31922e-06	6.5392e-05	-
ENSGALG00000028659	BLEC1	1.4875	2.72	0.8707	0.00011805	0.00197031	-
ENSGALG00000008459	BMPR2	43.7575	25.405	-0.7844	1.49772e-05	0.000412167	-
ENSGALG00000002624	BMS1	122.845	84.925	-0.5326	0.00145441	0.0135926	-
ENSGALG00000026470	BOD1L1	57.435	28.0425	-1.0343	2.31092e-09	4.53965e-07	-
ENSGALG00000012865	BRAF	28.4375	19.4575	-0.5475	8.04397e-05	0.00147835	-
ENSGALG00000017073	BRCA2	14.8525	8.0575	-0.8823	0.00039229	0.00497562	-
ENSGALG00000029379	BRD1	76.2425	53.7625	-0.504	0.000397693	0.00502599	-
ENSGALG00000007151	BRWD3	39.7725	20.345	-0.9671	4.49457e-09	8.09791e-07	-
ENSGALG00000005977	BTBD8	17.925	9.0475	-0.9864	3.81279e-05	0.000843375	-
ENSGALG00000052240	BTN1	51.4875	32.515	-0.6631	0.000767835	0.0083304	-
ENSGALG00000027546	BZFP1	1.4875	2.265	0.6066	0.00646652	0.0418784	-
ENSGALG00000027353	C10orf71	112.707	56.05	-1.0078	3.94196e-08	4.42002e-06	-
ENSGALG00000042103	C11orf96	5.02	8.49	0.7581	0.00379931	0.0278669	-
ENSGALG00000045093	C12orf50	39.6575	25.7475	-0.6232	5.36151e-05	0.00108674	-
ENSGALG00000039334	C15orf52	1.8075	0.8875	-1.0262	0.00459148	0.0323382	-
ENSGALG00000044612	C1orf106	1.765	0.7575	-1.2204	0.00159159	0.0145869	-
ENSGALG00000006758	C1QTNF5	8.585	12.745	0.57	1.69788e-05	0.000451248	-
ENSGALG00000013210	C2CD5	62.29	41.4225	-0.5886	2.94029e-05	0.000690216	-
ENSGALG00000017040	C4A	7.2425	4.8475	-0.5792	0.000764065	0.00830231	-
ENSGALG00000033700	CA3A	0.001	0.24	7.9069	0.000282132	0.00388462	-
ENSGALG00000013022	CACNA1C	19.8025	12.715	-0.6392	3.80665e-06	0.000148052	-
ENSGALG00000003833	CACNA1E	3.62	1.72	-1.0736	7.62991e-06	0.000253689	-
ENSGALG00000008486	CACNA2D1	109.093	52.8525	-1.0455	4.02038e-10	1.19061e-07	-
ENSGALG00000002632	CALCRL	20.46	14.265	-0.5203	0.00506305	0.0347199	-
ENSGALG00000001692	CAMSAP1	58.3725	37.43	-0.6411	2.78094e-05	0.000660904	-
ENSGALG00000002145	CAMSAP2	124.882	69.0925	-0.854	3.09953e-05	0.000716426	-
ENSGALG00000008474	CARF	12.3075	8.2025	-0.5854	0.00385483	0.0281956	-
ENSGALG00000015611	CASP8AP2	25.1775	12.7175	-0.9853	7.88861e-08	7.43922e-06	-
ENSGALG00000002888	CASZ1	23.4325	12.365	-0.9222	7.20568e-06	0.000242258	-
ENSGALG00000045092	CCDC112	7.335	4.67	-0.6514	0.00222289	0.0186538	-
ENSGALG00000054231	CCDC169	2.8375	1.4475	-0.9711	0.000405571	0.0051011	-
ENSGALG00000015103	CCDC171	21.2775	12.6525	-0.7499	5.46922e-05	0.00109697	-
ENSGALG00000031069	CCDC173	26.175	17.41	-0.5883	0.000443907	0.00541212	-
ENSGALG00000005889	CCDC18	9.7175	5.6625	-0.7791	0.000645915	0.00728902	-
ENSGALG00000008956	CCDC186	28.2075	14.7275	-0.9376	1.93104e-05	0.000497633	-
ENSGALG00000005450	CCDC66	15.345	8.2275	-0.8992	2.23114e-05	0.000558122	-
ENSGALG00000012103	CCDC73	17.3875	9.645	-0.8502	3.76393e-05	0.000836958	-
ENSGALG00000043587	CCDC88A	59.865	31.21	-0.9397	0.00024998	0.00354138	-
ENSGALG00000040156	CCDC88B	290.152	123.105	-1.2369	1.06659e-11	5.48384e-09	-
ENSGALG00000043603	CCL5	1.585	0.495	-1.679	1.91187e-05	0.000494558	-
ENSGALG00000049551	CCLI7	3.94	1.4975	-1.3956	7.3323e-07	4.13577e-05	-
ENSGALG00000054196	CCLI8	1.03	0.31	-1.7323	0.00261409	0.0211365	-
ENSGALG00000007555	CCND1	68.99	48.5325	-0.5074	8.19247e-05	0.00149298	-
ENSGALG00000040794	CCNE2	6.6475	9.685	0.5429	0.000558423	0.00648571	-
ENSGALG00000001551	CCNL2	214.59	124.9	-0.7808	7.44061e-14	8.25516e-11	-
ENSGALG00000012207	CCNT2	45.8	26.495	-0.7896	3.01499e-05	0.000699956	-
ENSGALG00000048002	CCS	2.53	3.635	0.5228	0.00323593	0.0246793	-
ENSGALG00000037682	CCSER2	44.18	30.165	-0.5505	0.000262088	0.00366124	-
ENSGALG00000019231	CD200R1A	17.54	10.6225	-0.7235	0.00372375	0.0274272	-
ENSGALG00000015032	CD274	19.5725	12.86	-0.6059	0.000385854	0.0049236	-
ENSGALG00000005248	CDC14A	14.255	8.9075	-0.6784	3.32793e-07	2.25018e-05	-
ENSGALG00000009158	CDC42BPA	152.755	93.2475	-0.7121	1.29958e-05	0.000369706	-
ENSGALG00000011432	CDC42BPB	329.928	227.002	-0.5394	7.87423e-07	4.37965e-05	-
ENSGALG00000014513	CDCA3	7.4725	11.1575	0.5784	0.00119809	0.0117305	-
ENSGALG00000013775	CDH19	1.08	0.4825	-1.1624	0.00622861	0.0406122	-
ENSGALG00000012906	CDH20	7.025	10.0925	0.5227	0.00615357	0.0402304	-
ENSGALG00000012917	CDH6	2.7325	1.3975	-0.9674	0.000560556	0.00650689	-
ENSGALG00000043243	CDK13	33.05	19.97	-0.7268	4.11626e-07	2.64545e-05	-
ENSGALG00000009476	CDK6	163.363	88.595	-0.8828	1.45846e-06	7.05147e-05	-
ENSGALG00000010119	CDKL2	15.68	8.075	-0.9574	5.47964e-06	0.000197448	-
ENSGALG00000016529	CDKL5	18.2575	10.375	-0.8154	3.98923e-06	0.000153454	-
ENSGALG00000012978	CDYL2	14.0775	9.1525	-0.6212	0.000331107	0.00441357	-
ENSGALG00000034590	CELF2	36.4125	22.6825	-0.6829	3.76553e-08	4.30037e-06	-
ENSGALG00000043355	CELSR1	15.85	11.1025	-0.5136	5.40998e-05	0.00109236	-
ENSGALG00000013208	CENPE	21.245	11.615	-0.8711	0.000106979	0.00184242	-
ENSGALG00000009690	CENPF	10.2375	5.56	-0.8807	0.000453951	0.00548698	-
ENSGALG00000010562	CEP128	4.7725	2.6025	-0.8748	0.000548449	0.006391	-
ENSGALG00000015836	CEP162	24.405	12.195	-1.0009	5.45166e-08	5.55173e-06	-
ENSGALG00000010733	CEP170	128.49	81.9325	-0.6491	0.00167662	0.0151557	-
ENSGALG00000026151	CEP250	20.295	7.955	-1.3512	3.58398e-08	4.15111e-06	-
ENSGALG00000040433	CEP295	35.915	22.375	-0.6827	0.000656019	0.0073582	-
ENSGALG00000003955	CEP350	108.61	53.25	-1.0283	1.39516e-10	4.66826e-08	-
ENSGALG00000014892	CEP85L	14.1925	8.6075	-0.7215	3.43726e-05	0.000779113	-
ENSGALG00000010902	CERS6	8.0225	5.56	-0.529	0.00236304	0.0195575	-
ENSGALG00000036896	CFAP43	6.7825	4.1925	-0.694	0.00204645	0.0175322	-
ENSGALG00000012126	CFI	9.2475	6.015	-0.6205	0.00145966	0.0136209	-
ENSGALG00000004294	CGNL1	11.7375	6.3975	-0.8755	0.00108775	0.0108476	-
ENSGALG00000014642	CHD1	63.4375	27.3075	-1.216	4.95841e-07	3.0209e-05	-
ENSGALG00000000747	CHD5	30.345	21.4325	-0.5017	5.49709e-06	0.000197448	-
ENSGALG00000041080	CHD7	35.05	16.6725	-1.0719	2.46121e-11	1.03765e-08	-
ENSGALG00000039178	CHD9	112.623	55.53	-1.0202	1.0513e-07	9.34785e-06	-
ENSGALG00000046616	CHGB	41.5825	25.455	-0.708	1.46872e-07	1.21414e-05	-
ENSGALG00000037856	CHL1	7.4925	4.105	-0.8681	0.000208013	0.00307498	-
ENSGALG00000003014	CHRNA3	0.805	0.3025	-1.4121	0.00767176	0.0477898	-
ENSGALG00000005801	CHRNA4	5.725	8.405	0.554	0.000285018	0.00391157	-
ENSGALG00000014695	CLCN1	2.77	0.795	-1.8009	2.39507e-07	1.74699e-05	-
ENSGALG00000007167	CLEC16A	32.1725	21.9575	-0.5511	6.12121e-07	3.55468e-05	-
ENSGALG00000030969	CLEC3B	42.2	69.5125	0.72	1.64382e-07	1.31756e-05	-
ENSGALG00000004467	CLIP1	89.6175	48.7125	-0.8795	0.00023607	0.00338528	-
ENSGALG00000028438	CLK1	59.3875	40.75	-0.5434	0.000326386	0.00437117	-
ENSGALG00000013793	CLOCK	27.01	13.265	-1.0259	4.94044e-17	1.30181e-13	-
ENSGALG00000002346	CLSPN	16.4375	11.2975	-0.541	0.00492254	0.0339774	-
ENSGALG00000037387	CLSTN2	8.205	4.08	-1.0079	1.18431e-08	1.77058e-06	-
ENSGALG00000011490	CMTM6	6.2275	4.1725	-0.5777	0.00311061	0.0239663	-
ENSGALG00000016391	CNKSR2	8.5625	5.2175	-0.7147	2.61763e-05	0.000630625	-
ENSGALG00000049848	CNR1	28.0425	17.5125	-0.6792	1.12158e-05	0.000333213	-
ENSGALG00000010649	CNST	15.26	10.1725	-0.5851	0.000640515	0.00724748	-
ENSGALG00000028298	CNTLN	3.545	1.8	-0.9778	2.60912e-05	0.000629488	-
ENSGALG00000009523	CNTN1	13.48	7.0475	-0.9356	4.31509e-13	3.95488e-10	-
ENSGALG00000001513	CNTRL	28.905	13.31	-1.1188	9.29718e-06	0.000292309	-
ENSGALG00000011068	COBLL1	27.5025	14.78	-0.8959	0.000116365	0.00194836	-
ENSGALG00000004286	COL13A1	8.3825	5.125	-0.7098	0.000595028	0.0068419	-
ENSGALG00000027526	COL9A2	2.9475	4.1725	0.5014	0.00586563	0.0388632	-
ENSGALG00000030773	CP	42.6	25.81	-0.7229	1.92998e-06	8.84436e-05	-
ENSGALG00000006834	CPB1	2.3825	1.185	-1.0076	0.0024464	0.0200923	-
ENSGALG00000014516	CPEB2	14.8	9.8825	-0.5826	1.15521e-05	0.000339634	-
ENSGALG00000006912	CPEB3	11.7675	7.075	-0.734	7.46726e-06	0.000249066	-
ENSGALG00000003631	CPLANE1	41.6475	25.365	-0.7154	0.000247293	0.00351513	-
ENSGALG00000007025	CPNE8	53.5325	34.5625	-0.6312	1.42258e-05	0.000396768	-
ENSGALG00000007077	CPT1A	64.85	40.8975	-0.6651	0.00608607	0.0399422	-
ENSGALG00000001169	CRB2	6.34	2.5375	-1.3211	2.63699e-07	1.90369e-05	-
ENSGALG00000050441	CRCBL	15.65	10.35	-0.5965	0.000781502	0.0084204	-
ENSGALG00000038265	CREB5	6.0825	3.89	-0.6449	0.000587159	0.00676356	-
ENSGALG00000007762	CREBBP	71.5675	50.0575	-0.5157	0.00032856	0.00439061	-
ENSGALG00000002878	CREBRF	34.0875	18.135	-0.9105	7.90505e-08	7.43922e-06	-
ENSGALG00000002484	CRYM	47.6375	67.585	0.5046	0.00616566	0.0402515	-
ENSGALG00000025881	CSF2RB	8.6925	5.3525	-0.6996	0.00375069	0.0275667	-
ENSGALG00000020561	CSPG4B	16.19	9.995	-0.6958	0.000640195	0.00724748	-
ENSGALG00000013207	CTNNAL1	13.8575	9.6875	-0.5165	0.00231682	0.0192916	-
ENSGALG00000008704	CUBN	22.63	13.6025	-0.7344	1.02107e-09	2.49182e-07	-
ENSGALG00000008559	CUL4B	98.775	65.915	-0.5835	0.000447851	0.00543818	-
ENSGALG00000009001	CWC22	67.0275	45.195	-0.5686	0.000632166	0.00719607	-
ENSGALG00000016286	CXorf21	1.8775	0.76	-1.3047	0.000932972	0.009575	-
ENSGALG00000008990	CXorf57	82.6675	57.2775	-0.5294	8.1659e-06	0.000265644	-
ENSGALG00000049414	CYP2C23a	1.1775	0.35	-1.7503	0.000359893	0.00468564	-
ENSGALG00000005795	CYP2C23b	0.665	0.13	-2.3548	0.00112114	0.0111383	-
ENSGALG00000053764	CYYR1	3.68	5.5375	0.5895	6.2783e-05	0.00121978	-
ENSGALG00000003803	DAB2	200.47	135.915	-0.5607	0.000278934	0.00384809	-
ENSGALG00000037015	DACH1	2.5925	1.355	-0.9361	0.000473002	0.00565563	-
ENSGALG00000042454	DCDC2	4.3125	1.9475	-1.1469	2.62778e-05	0.000632347	-
ENSGALG00000041263	DCLK1	86.9	58.9375	-0.5602	5.74903e-13	5.04956e-10	-
ENSGALG00000041403	DENND4A	83.255	41.415	-1.0074	5.16086e-09	9.1421e-07	-
ENSGALG00000015083	DENND4C	49.035	27.3025	-0.8448	1.95671e-07	1.49991e-05	-
ENSGALG00000016959	DGKH	17.1225	7.3175	-1.2265	2.13071e-08	2.76927e-06	-
ENSGALG00000002142	DGKQ	7.4025	4.955	-0.5791	0.00280609	0.0222377	-
ENSGALG00000014700	DHX29	54.265	35.865	-0.5974	6.41331e-05	0.00124141	-
ENSGALG00000010999	DICER1	49.145	25.8575	-0.9265	1.6833e-06	7.88533e-05	-
ENSGALG00000039349	DISC1	16.11	11.1725	-0.528	0.000175747	0.00272008	-
ENSGALG00000007929	DIXDC1	4.6075	2.96	-0.6384	0.00291622	0.0228424	-
ENSGALG00000005826	DLEC1	12.795	8.05	-0.6685	4.83583e-06	0.000179155	-
ENSGALG00000043018	DLG5	65.8575	36.6025	-0.8474	0.000146999	0.00234931	-
ENSGALG00000032937	DLGAP2	2.0475	1.0675	-0.9396	0.0034298	0.0257939	-
ENSGALG00000010386	DLK2	3.075	5.23	0.7662	2.01744e-06	9.16544e-05	-
ENSGALG00000011182	DLL1	3.4825	2.1825	-0.6741	0.00302382	0.0234893	-
ENSGALG00000016281	DMD	181.593	78.715	-1.206	1.44187e-10	4.74915e-08	-
ENSGALG00000002227	DMXL1	70.53	37.2225	-0.9221	2.84167e-06	0.000119566	-
ENSGALG00000039924	DMXL2	34.25	18.86	-0.8608	1.08263e-05	0.000325096	-
ENSGALG00000005601	DNAH12	8.7625	5.0325	-0.8001	0.000720735	0.00792545	-
ENSGALG00000002350	DNAH3	7.215	3.54	-1.0273	6.11867e-06	0.00021605	-
ENSGALG00000035068	DNAJC13	160.76	96.49	-0.7365	2.01241e-08	2.68491e-06	-
ENSGALG00000008249	DNAJC2	61.3675	39.21	-0.6463	0.00079409	0.0085071	-
ENSGALG00000002335	DOCK3	3.0325	1.4675	-1.0471	0.000481484	0.00573752	-
ENSGALG00000009480	DOCK4	23.145	15.735	-0.5567	0.000360092	0.00468564	-
ENSGALG00000016883	DOCK9	54.06	32.8	-0.7209	0.00169804	0.0153034	-
ENSGALG00000039376	DPT	215.79	327.632	0.6025	8.19789e-09	1.32932e-06	-
ENSGALG00000012761	DRAM1	13.375	8.33	-0.6832	0.000268803	0.00372984	-
ENSGALG00000030160	DRC7	1.435	2.45	0.7717	0.00178043	0.0158027	-
ENSGALG00000015140	DSC1	1.465	0.5975	-1.2939	0.00153043	0.0141736	-
ENSGALG00000016289	DST	192.042	67.8825	-1.5003	8.38415e-13	6.73781e-10	-
ENSGALG00000041814	DYNC2H1	34.18	14.7175	-1.2156	2.24743e-07	1.66231e-05	-
ENSGALG00000009901	DYRK2	61.395	38.4525	-0.675	2.48316e-06	0.000107714	-
ENSGALG00000016895	DZIP1	29.335	18.4775	-0.6669	1.68415e-05	0.000448255	-
ENSGALG00000000667	EDN2	2.5625	3.695	0.528	0.00565833	0.0378299	-
ENSGALG00000029175	EFNB2	10.2775	6.88	-0.579	8.56408e-05	0.0015417	-
ENSGALG00000012155	EGF	25.8775	12.3775	-1.064	1.70658e-11	8.08367e-09	-
ENSGALG00000009282	ELMSAN1	52.57	34.9	-0.591	2.93387e-05	0.000689475	-
ENSGALG00000032220	ELN	122.317	176.768	0.5312	0.000849598	0.00893689	-
ENSGALG00000010639	EML5	0.7475	0.215	-1.7977	0.00187679	0.0164024	-
ENSGALG00000008139	EML6	8.8875	3.94	-1.1736	3.138e-06	0.000128946	-
ENSGALG00000011992	EP300	72.8925	44.895	-0.6992	1.53036e-05	0.000416386	-
ENSGALG00000000234	EPB41L4A	6.8125	3.94	-0.79	7.32252e-05	0.0013733	-
ENSGALG00000010859	EPGN	3.6625	1.51	-1.2783	1.07203e-05	0.000323296	-
ENSGALG00000006609	EPHB1	48.2275	71.615	0.5704	6.92583e-06	0.000235859	-
ENSGALG00000014773	ERBIN	151.29	94.905	-0.6728	3.05675e-05	0.000708091	-
ENSGALG00000016860	ERCC5	40.1125	23.785	-0.754	0.000228698	0.00329977	-
ENSGALG00000006254	ERCC6	34.7725	20.9	-0.7344	3.16616e-06	0.000129597	-
ENSGALG00000012621	ERCC6L2	34.985	21.32	-0.7145	8.67287e-07	4.66135e-05	-
ENSGALG00000011356	ERICH3	6.315	3.355	-0.9125	4.9263e-07	3.0209e-05	-
ENSGALG00000034768	ESF1	49.2275	28.23	-0.8022	4.12594e-05	0.00089003	-
ENSGALG00000009645	ESRRG	10.895	7.385	-0.561	0.000163766	0.00256668	-
ENSGALG00000013205	ETNK1	40.925	24.7125	-0.7277	0.000113191	0.00191805	-
ENSGALG00000000504	ETV7	2.3875	1.34	-0.8333	0.00805881	0.0495917	-
ENSGALG00000045478	EXOC3L	17.52	8.5025	-1.043	4.9448e-07	3.0209e-05	-
ENSGALG00000006763	EXOC6	68.0975	44.705	-0.6072	8.46713e-08	7.86287e-06	-
ENSGALG00000043033	EYA1	51.985	27.4225	-0.9227	2.03875e-12	1.30233e-09	-
ENSGALG00000031656	EYA4	26.73	14.9275	-0.8405	4.52369e-08	4.86528e-06	-
ENSGALG00000015937	FABP1	12.2425	8.58	-0.5128	0.00608334	0.0399367	-
ENSGALG00000007139	FAM107A	3.2	5.7575	0.8474	0.000299013	0.00407235	-
ENSGALG00000015969	FAM135A	112.808	79.705	-0.5011	0.000797645	0.00853521	-
ENSGALG00000013503	FAM149A	9.7975	6.2925	-0.6388	0.000121928	0.00202861	-
ENSGALG00000014881	FAM184A	5.4075	2.41	-1.1659	5.82745e-07	3.43479e-05	-
ENSGALG00000041854	FAM184B	2.5325	1.3075	-0.9538	0.00228581	0.0190756	-
ENSGALG00000042411	FAM198B	13.9375	9.4875	-0.5549	0.000807936	0.00861674	-
ENSGALG00000035045	FAM208A	79.8475	49.4575	-0.6911	1.31906e-05	0.000373118	-
ENSGALG00000016299	FAM83B	9.75	4.615	-1.0791	0.000136818	0.00222198	-
ENSGALG00000013579	FAT1	469.267	211.808	-1.1477	3.0242e-07	2.09017e-05	-
ENSGALG00000017229	FAT3	16.2675	7.2125	-1.1734	2.00059e-07	1.51156e-05	-
ENSGALG00000002205	FBRSL1	23.315	15.285	-0.6091	8.19437e-05	0.00149298	-
ENSGALG00000000273	FER	62.765	44.0775	-0.5099	0.00639815	0.0415377	-
ENSGALG00000012932	FGD4	5.21	3.1175	-0.7409	0.00133085	0.0127346	-
ENSGALG00000011342	FGD6	14.8225	8.9425	-0.729	9.39702e-07	4.94476e-05	-
ENSGALG00000025748	FGF9	5.485	3.355	-0.7092	0.000409694	0.00512648	-
ENSGALG00000008306	FGL2	7.5925	4.705	-0.6904	0.00675495	0.0432415	-
ENSGALG00000013124	FHOD3	74.6475	45.3225	-0.7199	4.02634e-06	0.000154318	-
ENSGALG00000035060	FKBP11	14.425	21.13	0.5507	0.000523125	0.00614345	-
ENSGALG00000009723	FMN1	24.8025	16.3275	-0.6032	0.000123261	0.00204755	-
ENSGALG00000034067	FMOD	4.93	8.215	0.7367	7.95054e-07	4.38713e-05	-
ENSGALG00000009177	FMR1	94.0875	62.1375	-0.5985	6.91799e-06	0.000235859	-
ENSGALG00000017343	FOLR1	1.5775	3.43	1.1206	1.18316e-05	0.000344488	-
ENSGALG00000010665	FOXN3	18.5475	11.9	-0.6403	7.39508e-06	0.00024705	-
ENSGALG00000007769	FOXP1	25.3875	15.6075	-0.7019	2.96263e-05	0.000693913	-
ENSGALG00000009424	FOXP2	5.7225	3.415	-0.7448	0.000883258	0.00919461	-
ENSGALG00000009966	FRS2	24.295	13.2825	-0.8711	2.99331e-08	3.62638e-06	-
ENSGALG00000017075	FRY	14.225	8.015	-0.8277	9.04789e-06	0.000286579	-
ENSGALG00000014103	FRYL	75.455	38.445	-0.9728	2.34556e-07	1.71682e-05	-
ENSGALG00000015442	FSD1L	14.925	9.855	-0.5988	5.42129e-05	0.0010936	-
ENSGALG00000009100	FSHR	5.06	2.7525	-0.8784	8.7053e-06	0.000278464	-
ENSGALG00000042116	FUT9	2.29	1.0825	-1.081	0.00308942	0.0238641	-
ENSGALG00000003792	FYB1	15.9875	8.175	-0.9677	6.15536e-09	1.06357e-06	-
ENSGALG00000009907	G2E3	25.4325	16.085	-0.661	0.000757794	0.00825971	-
ENSGALG00000001698	GABRA1	4.605	2.135	-1.109	0.00067996	0.00756207	-
ENSGALG00000001690	GABRB2	3.7425	2.015	-0.8932	0.000498079	0.00591189	-
ENSGALG00000010960	GALNT3	3.705	2.32	-0.6753	0.0040441	0.0292352	-
ENSGALG00000030588	GALNTL6	2.91	1.64	-0.8273	0.0030363	0.023566	-
ENSGALG00000000993	GAPVD1	303.613	212.76	-0.513	4.01391e-07	2.5955e-05	-
ENSGALG00000042771	GBE1	83.3575	57.79	-0.5285	6.53193e-05	0.00125862	-
ENSGALG00000012312	GCAT	9.46	13.63	0.5269	4.14092e-05	0.000891629	-
ENSGALG00000016806	GCC2	53.9825	27.56	-0.9699	5.68757e-07	3.38156e-05	-
ENSGALG00000011104	GCG	9.5675	5.4275	-0.8179	5.67048e-05	0.00113159	-
ENSGALG00000007717	GCNT7	14.5025	9.3075	-0.6398	0.000188567	0.00286495	-
ENSGALG00000009173	GFRA1	5.6675	3.885	-0.5448	0.00571877	0.0381614	-
ENSGALG00000009845	GJD2	4.7175	3.02	-0.6435	0.00667413	0.0429023	-
ENSGALG00000001604	GLB1L2	11.2775	16.735	0.5694	0.000869393	0.0091007	-
ENSGALG00000035239	GLCCI1	27.0525	17.855	-0.5994	8.09062e-06	0.000264592	-
ENSGALG00000041800	GLP2R	1.19	0.485	-1.2949	0.00140474	0.0132432	-
ENSGALG00000009911	GLTSCR1L	28.7175	17.5875	-0.7074	0.000576627	0.00665678	-
ENSGALG00000003163	GNAO1	4.1625	6.0625	0.5425	0.000636424	0.00722057	-
ENSGALG00000039307	GNB5	14.52	9.44	-0.6212	5.20057e-06	0.000190658	-
ENSGALG00000001025	GOLGA1	41.6325	24.4175	-0.7698	9.09931e-05	0.00161815	-
ENSGALG00000002158	GOLGA3	128.395	88.625	-0.5348	3.13467e-08	3.7684e-06	-
ENSGALG00000041114	GOLGA4	42.73	18.825	-1.1826	6.11244e-21	4.29501e-17	-
ENSGALG00000041494	GOLGB1	123.455	62.27	-0.9874	5.50824e-06	0.000197448	-
ENSGALG00000045246	GOLIM4	177.088	118.27	-0.5824	0.00395303	0.0287246	-
ENSGALG00000021529	GP1BB	9.5975	6.2825	-0.6113	0.000420948	0.00521256	-
ENSGALG00000004839	GPATCH1	40.7525	27.2075	-0.5829	0.00734555	0.0461808	-
ENSGALG00000012061	GPD1L2	22.7225	13.43	-0.7587	7.2433e-09	1.20644e-06	-
ENSGALG00000043480	GPM6A	0.96	0.3725	-1.3658	0.00491174	0.0339251	-
ENSGALG00000010949	GPNMB	51.6625	31.79	-0.7005	7.08832e-05	0.00134493	-
ENSGALG00000007667	GPR158	2.855	1.3875	-1.041	0.00045424	0.00548701	-
ENSGALG00000034274	GRAMD4	14.3325	9.9075	-0.5327	0.000439964	0.00537402	-
ENSGALG00000013100	GRB10	69.9525	48.875	-0.5173	1.08156e-05	0.000325096	-
ENSGALG00000037366	GRID1	4.9475	3.2625	-0.6007	0.00350872	0.0262097	-
ENSGALG00000009895	GRIP1	2.34	1.0375	-1.1734	0.000265021	0.00368999	-
ENSGALG00000015645	GRK4	20.6975	14.5825	-0.5052	0.000348954	0.00459172	-
ENSGALG00000002800	GRK7	4.67	2.45	-0.9306	1.30171e-05	0.000369813	-
ENSGALG00000042022	GSG1L2	0.875	0.2525	-1.793	0.00131299	0.0126012	-
ENSGALG00000016328	GSTA2	20.9875	29.8125	0.5064	2.12482e-05	0.00053463	-
ENSGALG00000054944	GULP1	89.7525	61.1	-0.5548	0.00166141	0.0150516	-
ENSGALG00000011566	GYPC	24.1125	15.5575	-0.6322	4.14599e-08	4.52836e-06	-
ENSGALG00000029616	HCFC2	49.575	30.2675	-0.7118	9.97942e-06	0.000306656	-
ENSGALG00000004288	HDAC4	29.0425	19.3075	-0.589	0.00104224	0.0105157	-
ENSGALG00000010854	HDAC9	20.9325	14.105	-0.5695	0.000742705	0.00812888	-
ENSGALG00000009946	HECTD1	294.488	162.537	-0.8574	1.2159e-05	0.000351112	-
ENSGALG00000038043	HECTD2	33.905	20.895	-0.6983	1.0722e-08	1.64977e-06	-
ENSGALG00000007944	HECW2	37.4875	24.0475	-0.6405	5.11519e-08	5.31458e-06	-
ENSGALG00000009885	HELB	28.6825	15.705	-0.8689	1.29528e-07	1.10099e-05	-
ENSGALG00000027152	HELZ	74.45	40.555	-0.8764	2.20084e-06	9.78872e-05	-
ENSGALG00000016739	HERC2	277.048	192.945	-0.5219	2.5095e-06	0.0001086	-
ENSGALG00000050568	HFM1	15.5925	6.1125	-1.351	7.83838e-11	2.70874e-08	-
ENSGALG00000011695	HIPK3	165.155	91.2775	-0.8555	2.19462e-06	9.78872e-05	-
ENSGALG00000031571	HIST1H2A4	0.265	0.001	-8.0498	0.00418078	0.0299583	-
ENSGALG00000012739	HIVEP1	72.0425	37.16	-0.9551	3.52855e-08	4.10949e-06	-
ENSGALG00000013795	HIVEP2	75.99	37.985	-1.0004	6.58989e-06	0.000228211	-
ENSGALG00000009875	HMGA2	6.205	3.655	-0.7636	0.000136213	0.00221556	-
ENSGALG00000003058	HOMER3	1.365	0.5225	-1.3854	0.000675746	0.00752668	-
ENSGALG00000010889	HOOK1	14.625	8.3975	-0.8004	5.61642e-06	0.000200668	-
ENSGALG00000015390	HOOK3	39.44	24.5425	-0.6844	0.000139946	0.00225885	-
ENSGALG00000010402	HPGDS	186.435	271.215	0.5408	1.04744e-09	2.49182e-07	-
ENSGALG00000046419	HRC8L	2.595	1.2525	-1.0509	0.00177311	0.015767	-
ENSGALG00000026594	HS3ST5	3.205	2.05	-0.6447	0.00644811	0.0417849	-
ENSGALG00000016992	HTR2A	5.35	3.1875	-0.7471	0.0003452	0.0045537	-
ENSGALG00000015635	HTT	67.635	43.0125	-0.653	9.20093e-06	0.000290353	-
ENSGALG00000002407	HYDIN	1.79	0.695	-1.3649	5.02436e-05	0.0010323	-
ENSGALG00000047009	ICE1	70.3725	36.535	-0.9457	1.08668e-05	0.000325391	-
ENSGALG00000046000	ICE2	26.2475	16.125	-0.7029	0.000582631	0.00671507	-
ENSGALG00000005759	IFNW1	1.75	0.8225	-1.0893	0.00248937	0.0204028	-
ENSGALG00000001801	IFT74	30.86	20.345	-0.6011	0.000218108	0.00319286	-
ENSGALG00000040651	IGF1R	38.145	26.9625	-0.5005	0.00400845	0.0290471	-
ENSGALG00000011621	IGF2R	187.262	109.272	-0.7771	1.62111e-09	3.55969e-07	-
ENSGALG00000006388	IL16	8.99	5.4675	-0.7174	1.50675e-06	7.23514e-05	-
ENSGALG00000005499	IL17RD	25.3625	17.0525	-0.5727	0.00115555	0.0114065	-
ENSGALG00000040621	IL18R1	6.555	4.2775	-0.6158	0.00154414	0.0142826	-
ENSGALG00000043044	IL1R1	43.0475	21.3375	-1.0125	1.23786e-07	1.07383e-05	-
ENSGALG00000034616	INHBA	19.5975	12.94	-0.5988	8.16014e-05	0.00149168	-
ENSGALG00000029701	INO80D	15.485	9.135	-0.7614	7.1669e-06	0.000241339	-
ENSGALG00000009880	INPP4B	7.96	4.56	-0.8037	0.000143205	0.00230089	-
ENSGALG00000009445	INPP5F	51.485	30.6925	-0.7463	3.80448e-07	2.48292e-05	-
ENSGALG00000017018	INTS6	65.13	35.76	-0.865	3.4233e-08	4.03146e-06	-
ENSGALG00000013441	INVS	25.495	16.9575	-0.5883	2.42351e-05	0.000594042	-
ENSGALG00000014978	IQGAP2	237.91	158.458	-0.5863	0.00558449	0.0374161	-
ENSGALG00000030162	IQGAP3	441.105	308.825	-0.5143	0.000240492	0.00343466	-
ENSGALG00000005042	IQSEC1	70.6525	40.2225	-0.8127	2.02505e-05	0.000515872	-
ENSGALG00000008823	IQUB	6.105	2.9175	-1.0653	2.98824e-07	2.07211e-05	-
ENSGALG00000005632	IRAG1	52.4	28.71	-0.868	0.000253749	0.00358034	-
ENSGALG00000030291	IRF9	13.2575	8.965	-0.5644	0.00599071	0.0394666	-
ENSGALG00000040474	ITCH	47.2575	32.175	-0.5546	2.70417e-07	1.93257e-05	-
ENSGALG00000014903	ITGA2	2.1025	1.155	-0.8642	0.0062002	0.0404519	-
ENSGALG00000034007	ITGA6	285.043	189.627	-0.588	1.38732e-15	2.24959e-12	-
ENSGALG00000029378	ITGA9	33.8175	23.08	-0.5511	2.92004e-05	0.000686991	-
ENSGALG00000002655	ITGAV	653.952	451.033	-0.536	5.77364e-06	0.000205588	-
ENSGALG00000006891	ITIH5	55.2075	97.5575	0.8214	5.20695e-09	9.14687e-07	-
ENSGALG00000016504	ITSN2	66.28	43.68	-0.6016	5.84958e-07	3.43479e-05	-
ENSGALG00000009020	JAG1	21.12	13.24	-0.6737	3.85046e-06	0.000149205	-
ENSGALG00000011696	JAG2	37.63	25.0775	-0.5855	4.62242e-08	4.92124e-06	-
ENSGALG00000015027	JAK2	47.995	30.48	-0.655	9.27935e-05	0.00164101	-
ENSGALG00000012702	JARID2	24.1275	14.815	-0.7036	0.000652064	0.00733094	-
ENSGALG00000002942	JMJD1C	167.985	96.04	-0.8066	2.30616e-05	0.0005726	-
ENSGALG00000035845	JPH1	49.07	32.0875	-0.6128	0.00417809	0.0299583	-
ENSGALG00000011278	KAT2B	79.0125	55.5075	-0.5094	2.83902e-05	0.000670926	-
ENSGALG00000003641	KAT6A	112.06	68.26	-0.7152	2.30197e-09	4.53965e-07	-
ENSGALG00000005035	KAT6B	38.9325	23.75	-0.713	0.00064938	0.00731246	-
ENSGALG00000004376	KCNJ2	13.87	8.405	-0.7226	2.22541e-05	0.000557809	-
ENSGALG00000004980	KCNMA1	14.79	8.1075	-0.8673	1.05877e-07	9.34785e-06	-
ENSGALG00000001645	KCNT1	1.9825	0.93	-1.092	0.00178569	0.0158361	-
ENSGALG00000016217	KDM6A	143.12	94.3625	-0.6009	3.74397e-07	2.45102e-05	-
ENSGALG00000015538	KIAA0232	80.3725	43.37	-0.89	8.80924e-09	1.40681e-06	-
ENSGALG00000006011	KIAA0753	32.1175	16.05	-1.0008	5.32437e-06	0.00019318	-
ENSGALG00000044716	KIAA1109	111.455	59.275	-0.911	2.24556e-06	9.92376e-05	-
ENSGALG00000036598	KIAA1644	12.225	8.3075	-0.5573	0.00166207	0.0150516	-
ENSGALG00000015050	KIAA2026	40.9475	21.855	-0.9058	5.79658e-09	1.00985e-06	-
ENSGALG00000012689	KIF13A	62.6025	42.5975	-0.5555	0.000114579	0.00193071	-
ENSGALG00000008725	KIF16B	110.257	68.305	-0.6908	0.00512273	0.0350494	-
ENSGALG00000007098	KIF21A	10.245	5.9175	-0.7919	0.000507745	0.00600295	-
ENSGALG00000010664	KIF26B	2.7875	1.535	-0.8607	0.00129042	0.0124551	-
ENSGALG00000012588	KIF27	10.825	7.2525	-0.5778	0.000455111	0.00549155	-
ENSGALG00000010635	KIF28P	1.3775	0.4175	-1.7222	0.000695985	0.00771365	-
ENSGALG00000007215	KIF5B	244.18	163.798	-0.576	0.000350685	0.00460301	-
ENSGALG00000011528	KLC1	77.6975	52.605	-0.5627	2.65524e-06	0.000112621	-
ENSGALG00000026590	KLF13	47.405	26.805	-0.8225	1.61439e-10	5.15627e-08	-
ENSGALG00000008501	KLF7	9.725	5.6	-0.7963	1.01831e-05	0.000310853	-
ENSGALG00000016309	KLHL31	96.3175	53.2625	-0.8547	2.27961e-07	1.6769e-05	-
ENSGALG00000006818	KMT2A	61.115	32.0825	-0.9297	4.0079e-07	2.5955e-05	-
ENSGALG00000049653	KMT2C	134.243	74.99	-0.8401	4.23158e-06	0.000161017	-
ENSGALG00000008167	KMT2E	183.692	107.035	-0.7792	5.83712e-05	0.00115863	-
ENSGALG00000014152	KMT5B	33.0775	19.475	-0.7642	3.19448e-06	0.000130251	-
ENSGALG00000002042	KNOP1	28.0325	17.4725	-0.682	0.00130356	0.0125246	-
ENSGALG00000003690	KRT14	1.805	3.0625	0.7627	0.000632216	0.00719607	-
ENSGALG00000005685	KSR1	6.61	3.9025	-0.7603	0.00194322	0.0168573	-
ENSGALG00000012137	KTN1	220.05	131.835	-0.7391	3.55282e-05	0.000801	-
ENSGALG00000034030	L3MBTL3	28.21	18.75	-0.5893	4.00562e-05	0.000874104	-
ENSGALG00000015056	LAMA3	32.1575	22.3425	-0.5254	0.00159464	0.0146025	-
ENSGALG00000015001	LAMA4	16.35	9.3225	-0.8105	0.00192362	0.0167285	-
ENSGALG00000008759	LAMP3	2.105	0.915	-1.202	0.00316565	0.0243015	-
ENSGALG00000010207	LARP1B	47.5075	33.09	-0.5218	0.000102786	0.00178332	-
ENSGALG00000006672	LARP4B	118.612	66.1875	-0.8416	1.44807e-09	3.2132e-07	-
ENSGALG00000014421	LCORL	8.8725	5.9675	-0.5722	0.00463168	0.0325344	-
ENSGALG00000003965	LEUTX	8.9125	6.0775	-0.5524	0.00061078	0.00699362	-
ENSGALG00000003733	LIFR	23.13	15.955	-0.5358	0.00723044	0.0455581	-
ENSGALG00000023824	LIPML5	10.7575	7.09	-0.6015	0.00284054	0.0224181	-
ENSGALG00000016920	LMO7	280.478	180.83	-0.6333	4.33358e-09	7.94365e-07	-
ENSGALG00000015301	LNPEP	114.035	79.8525	-0.5141	7.7746e-05	0.00144354	-
ENSGALG00000032428	LOC100858381	15.5625	7.455	-1.0618	3.54271e-05	0.000799574	-
ENSGALG00000053703	LOC101748694	16.24	10.675	-0.6053	1.19814e-05	0.000347432	-
ENSGALG00000030259	LOC101749287	10.4625	16.1525	0.6265	0.00173581	0.0155359	-
ENSGALG00000046986	LOC112530163	2.905	1.7875	-0.7006	0.00601244	0.0395575	-
ENSGALG00000027520	LOC112532477	5.785	3	-0.9474	4.9532e-07	3.0209e-05	-
ENSGALG00000025674	LOC112532596	3.115	1.865	-0.7401	0.00282768	0.0223584	-
ENSGALG00000001701	LOC114977882	12.0175	8.48	-0.503	0.00483928	0.0335345	-
ENSGALG00000031327	LOC374195	5.7575	2.0825	-1.4671	1.0331e-09	2.49182e-07	-
ENSGALG00000006407	LOC378902	33.07	22.23	-0.573	2.00234e-05	0.000511627	-
ENSGALG00000032717	LOC395551	16.3275	7.33	-1.1554	5.13998e-11	1.90089e-08	-
ENSGALG00000016322	LOC396380	9.9525	14.0875	0.5013	9.6231e-06	0.000299196	-
ENSGALG00000021171	LOC415478	49.6725	31.5275	-0.6558	0.0030199	0.0234733	-
ENSGALG00000053422	LOC417131	8.0675	3.205	-1.3318	0.000222867	0.0032379	-
ENSGALG00000023709	LOC417192	2.6625	1.1725	-1.1832	0.00271109	0.0216641	-
ENSGALG00000053121	LOC417536	11.495	5.11	-1.1696	9.48329e-09	1.49185e-06	-
ENSGALG00000011717	LOC417937	1.025	0.3925	-1.3849	0.00176798	0.0157519	-
ENSGALG00000037671	LOC418114	1.56	0.6475	-1.2686	0.00081454	0.00867197	-
ENSGALG00000053860	LOC420486	5.975	3.6275	-0.72	0.00107412	0.0107412	-
ENSGALG00000041407	LOC420748	1.355	0.4325	-1.6475	0.000311832	0.0042083	-
ENSGALG00000037156	LOC420807	3.065	4.4425	0.5355	0.00114178	0.0112999	-
ENSGALG00000009468	LOC425001	0.7625	0.225	-1.7608	0.00102712	0.0103995	-
ENSGALG00000035785	LOC425347	5.585	3.66	-0.6097	0.00258877	0.020997	-
ENSGALG00000044313	LOC425462	9.06	6	-0.5945	0.00386361	0.0282402	-
ENSGALG00000039023	LOC427025	14.7125	7.0275	-1.066	2.9198e-07	2.03133e-05	-
ENSGALG00000003605	LOC427439	139.012	73.455	-0.9203	1.5023e-05	0.000412889	-
ENSGALG00000046646	LOC429054	1.8825	0.9425	-0.9981	0.0010348	0.0104581	-
ENSGALG00000043947	LOC431250	0.5325	0.145	-1.8767	0.00699897	0.0443861	-
ENSGALG00000033591	LOC769726	99.565	180.938	0.8618	1.03705e-05	0.000314094	-
ENSGALG00000045596	LOC770026	1.4875	0.66	-1.1724	0.00239614	0.0197771	-
ENSGALG00000044260	LOC776067	155.143	94.0675	-0.7218	3.79861e-08	4.30509e-06	-
ENSGALG00000016990	LRCH1	12.1525	7.4525	-0.7055	4.63461e-05	0.000974053	-
ENSGALG00000005882	LRCH2	65.1075	41.4475	-0.6515	3.97272e-06	0.000153099	-
ENSGALG00000010858	LRP2	5.46	2.73	-1	1.63605e-05	0.000438219	-
ENSGALG00000004853	LRP3	18.2325	12.81	-0.5092	0.000113754	0.00192141	-
ENSGALG00000048601	LRRC66	2.84	1.5475	-0.876	0.00462414	0.0325031	-
ENSGALG00000039499	LRRCC1	6.8175	3.395	-1.0058	2.42298e-05	0.000594042	-
ENSGALG00000003862	LRRFIP1	99.645	55.44	-0.8459	7.52073e-10	1.91908e-07	-
ENSGALG00000033102	LRRFIP2	111.638	72.93	-0.6142	1.78692e-07	1.39512e-05	-
ENSGALG00000015804	LTN1	90.8725	64.1725	-0.5019	0.000104217	0.00180368	-
ENSGALG00000007386	LUC7L3	114.198	69.375	-0.719	6.28819e-06	0.000219826	-
ENSGALG00000009651	LXN	4.905	6.95	0.5028	8.33237e-05	0.00151289	-
ENSGALG00000011153	LY75	103.457	56.55	-0.8714	2.821e-12	1.69905e-09	-
ENSGALG00000012801	LY86	179.375	260.085	0.536	1.71272e-07	1.35222e-05	-
ENSGALG00000043257	LYGL	23.3975	10.89	-1.1034	7.73e-05	0.00143693	-
ENSGALG00000005643	LYVE1	8.1475	3.8275	-1.09	0.000314959	0.00423968	-
ENSGALG00000008181	MADD	31.4125	22.1375	-0.5048	9.02724e-05	0.0016113	-
ENSGALG00000026264	MAFA	7.3475	4.4775	-0.7146	0.00660993	0.0426108	-
ENSGALG00000008425	MAP1A	160.583	90.3975	-0.829	9.34432e-05	0.00164698	-
ENSGALG00000002789	MAP2	4.8275	3.175	-0.6045	0.00798696	0.0492584	-
ENSGALG00000016426	MAP3K15	2.885	1.2975	-1.1528	0.00131333	0.0126012	-
ENSGALG00000030706	MAP3K6	2.8025	1.54	-0.8638	0.00112634	0.0111785	-
ENSGALG00000037326	MAP3K9	10.3275	6.425	-0.6847	9.47823e-05	0.0016664	-
ENSGALG00000016781	MAP4K4	149.868	95.075	-0.6565	0.000265506	0.0036943	-
ENSGALG00000020253	MAP9	6.2125	2.8225	-1.1382	8.35676e-05	0.00151601	-
ENSGALG00000011109	MAPK10	5.4475	2.5675	-1.0852	2.88123e-07	2.01781e-05	-
ENSGALG00000039099	MAPK9	47.0425	32.7475	-0.5226	1.738e-05	0.000457963	-
ENSGALG00000014784	MAST4	38.215	19.0025	-1.0079	2.3498e-09	4.54438e-07	-
ENSGALG00000012449	MBD5	69.3725	44.6475	-0.6358	1.1223e-05	0.000333213	-
ENSGALG00000016890	MBNL2	103.103	72.3325	-0.5114	0.000647909	0.00729979	-
ENSGALG00000053597	MBNL3	174.19	116.953	-0.5747	0.00227292	0.0189831	-
ENSGALG00000016412	MBOAT2	10.2325	5.8125	-0.8159	1.08961e-05	0.0003258	-
ENSGALG00000013640	MBP	10.1675	6.825	-0.5751	0.000321679	0.00431636	-
ENSGALG00000008744	MCF2L2	32.2775	21.98	-0.5543	5.03256e-05	0.00103297	-
ENSGALG00000046992	MCRIP2	15.12	21.9375	0.5369	3.11882e-05	0.00071852	-
ENSGALG00000009942	MDM2	358.498	235.03	-0.6091	0.000235693	0.00338217	-
ENSGALG00000015733	MDN1	200.5	109.627	-0.871	6.89498e-05	0.00131893	-
ENSGALG00000032366	MEF2A	162.94	102.722	-0.6656	1.31584e-05	0.000373118	-
ENSGALG00000014645	MEF2C	171.24	97.2275	-0.8166	5.35272e-05	0.001086	-
ENSGALG00000014699	MEGF10	15.3275	9.3	-0.7208	0.000547067	0.00638085	-
ENSGALG00000036883	MET	15.4	9.68	-0.6699	3.341e-07	2.25018e-05	-
ENSGALG00000010199	MFSD8	7.8375	5.2875	-0.5678	0.00319101	0.024464	-
ENSGALG00000008653	MGA	100.528	56.7475	-0.825	2.60657e-06	0.000111003	-
ENSGALG00000030780	MGAT4A	17.6375	11.035	-0.6766	9.31847e-05	0.00164517	-
ENSGALG00000012187	MGAT5	49.245	33.8725	-0.5399	1.93405e-07	1.48795e-05	-
ENSGALG00000051054	MHCY34	4.21	2.505	-0.749	0.00256521	0.0208626	-
ENSGALG00000041034	MIA3	102.843	69.27	-0.5701	0.000894801	0.00928064	-
ENSGALG00000005540	MICAL2	104.248	73.3025	-0.5081	0.000415154	0.0051631	-
ENSGALG00000017125	MICU2	44.255	30.9725	-0.5149	0.000283568	0.00389421	-
ENSGALG00000046212	MILR1	16.8325	10.35	-0.7016	3.30729e-07	2.25018e-05	-
ENSGALG00000025506	MIR1744	2.8125	1.1525	-1.2871	0.00011596	0.00194622	-
ENSGALG00000021737	MIR365-2	1.4475	0.5725	-1.3382	0.000724583	0.00795946	-
ENSGALG00000027760	MIR6572	2.36	1.2175	-0.9549	0.00788586	0.0488206	-
ENSGALG00000049998	MIR7468	7.165	4.4275	-0.6945	0.00548285	0.0369143	-
ENSGALG00000018264	MIRLET7D	6.5575	4.435	-0.5642	0.00181693	0.0160322	-
ENSGALG00000012452	MIS18BP1	27.1925	18.705	-0.5398	0.000159126	0.00250888	-
ENSGALG00000006992	MMP9	20.335	13.085	-0.6361	0.00150633	0.0139945	-
ENSGALG00000028304	MMR1L4	66.2275	45.415	-0.5443	2.88498e-05	0.000679502	-
ENSGALG00000011366	MOK	3.74	1.74	-1.104	2.48335e-06	0.000107714	-
ENSGALG00000036556	MORC4	160.048	91.415	-0.808	2.86033e-06	0.000120085	-
ENSGALG00000005846	MPDZ	98.005	60.0425	-0.7069	2.53055e-06	0.000108883	-
ENSGALG00000003906	MPHOSPH10	38.6025	23.905	-0.6914	0.000786918	0.00845907	-
ENSGALG00000017145	MPHOSPH8	25.43	15.005	-0.7611	5.89539e-05	0.00116405	-
ENSGALG00000035580	MPP2	7.1825	10.8125	0.5901	0.000435163	0.00533018	-
ENSGALG00000042521	MPP3	14.8925	8.96	-0.733	1.10896e-08	1.687e-06	-
ENSGALG00000008398	MPP4	6.98	3.43	-1.025	7.86505e-05	0.00145562	-
ENSGALG00000009581	MPP5	38.675	26.765	-0.5311	0.00182112	0.0160423	-
ENSGALG00000010988	MPP6	32.355	21.8775	-0.5645	7.90006e-05	0.00145826	-
ENSGALG00000011392	MSH4	43.2975	25.4925	-0.7642	6.20912e-05	0.00121081	-
ENSGALG00000003168	MTMR12	33.1925	22.245	-0.5774	3.51274e-05	0.000794513	-
ENSGALG00000008148	MYBPC3	118.625	62.99	-0.9132	4.2445e-08	4.61206e-06	-
ENSGALG00000015358	MYH15	835.188	422.29	-0.9839	1.10323e-09	2.584e-07	-
ENSGALG00000027323	MYH1D	1123.46	509.118	-1.1419	0.00301516	0.0234624	-
ENSGALG00000012845	MYLK4	19.975	11.07	-0.8515	1.09583e-06	5.62045e-05	-
ENSGALG00000016837	MYO16	52.4175	29.35	-0.8367	3.0716e-10	9.38396e-08	-
ENSGALG00000007712	MYO1B	194.675	130.333	-0.5789	0.00322718	0.0246482	-
ENSGALG00000004150	MYO1E	69.425	43.7225	-0.6671	1.9378e-11	8.71669e-09	-
ENSGALG00000031987	MYO5A	98.42	62.795	-0.6483	2.75728e-05	0.000656761	-
ENSGALG00000003717	MYO9B	232.743	159.89	-0.5417	0.00432259	0.0307942	-
ENSGALG00000014847	MYOM1	259.715	181.143	-0.5198	0.00339078	0.0255826	-
ENSGALG00000003925	MYPN	85.955	31.935	-1.4284	2.1319e-17	7.49009e-14	-
ENSGALG00000010869	MYSM1	32.74	23.0975	-0.5033	2.79805e-05	0.000663474	-
ENSGALG00000032808	NAA16	68.955	48.5775	-0.5054	1.94649e-05	0.000500658	-
ENSGALG00000023670	NAALADL2	5.995	3.675	-0.706	0.00135487	0.0129058	-
ENSGALG00000003558	NADK2	28.61	19.8925	-0.5243	1.20524e-05	0.00034851	-
ENSGALG00000008098	NAMPTP1	138.505	94.2175	-0.5559	7.99181e-08	7.48744e-06	-
ENSGALG00000003999	NAV2	48.15	24.15	-0.9955	8.65301e-11	2.94202e-08	-
ENSGALG00000010311	NAV3	78.7925	44.32	-0.8301	1.32043e-05	0.000373118	-
ENSGALG00000017062	NBEA	22.0575	14.745	-0.581	0.000208429	0.00307682	-
ENSGALG00000008786	NBEAL1	80.2425	42.4225	-0.9195	1.70974e-09	3.62665e-07	-
ENSGALG00000037686	NBN	38.2375	22.0875	-0.7918	1.57504e-07	1.27974e-05	-
ENSGALG00000032518	NCALD	58.8125	35.7325	-0.7189	1.78056e-05	0.000466223	-
ENSGALG00000004700	NCF2	9.66	6.55	-0.5605	0.00064269	0.00725651	-
ENSGALG00000004570	NCOA3	72.95	50.075	-0.5428	0.00179734	0.0159126	-
ENSGALG00000001182	NCOA6	97.705	65.2775	-0.5818	1.87791e-06	8.64331e-05	-
ENSGALG00000014834	NCOA7	35.84	22.03	-0.7021	1.67738e-09	3.61704e-07	-
ENSGALG00000012010	NDST3	2.995	1.36	-1.1389	0.000154358	0.00244472	-
ENSGALG00000009683	NEK1	85.78	54.9625	-0.6422	0.00325356	0.0247779	-
ENSGALG00000008945	NEXN	459.798	257.188	-0.8382	1.18175e-07	1.03797e-05	-
ENSGALG00000005660	NF1	252.988	160.942	-0.6525	4.05086e-06	0.000154977	-
ENSGALG00000039300	NFAT5	119.965	77.655	-0.6275	1.5571e-06	7.40943e-05	-
ENSGALG00000003396	NFATC3	130.89	85.19	-0.6196	0.00453794	0.0320575	-
ENSGALG00000043724	NFX1	46.645	31.925	-0.547	0.00106859	0.0107164	-
ENSGALG00000016628	NLGN4Y	9.17	4.7825	-0.9392	1.39782e-05	0.000390795	-
ENSGALG00000004750	NOL8	44.42	26.155	-0.7641	0.000656234	0.0073582	-
ENSGALG00000038096	NOS2	37.0425	23.445	-0.6599	2.71279e-07	1.93257e-05	-
ENSGALG00000005572	NOXO1	9.105	6.0675	-0.5856	0.000413571	0.00515557	-
ENSGALG00000021235	NPY6R	0.1725	0.001	-7.4305	0.00588711	0.0389638	-
ENSGALG00000008519	NR2C2	48.5475	33.9775	-0.5148	6.30519e-05	0.00122388	-
ENSGALG00000010035	NR3C2	20.9875	14.055	-0.5784	2.1793e-06	9.75362e-05	-
ENSGALG00000013568	NR4A3	10.425	6.61	-0.6573	0.000610204	0.00699082	-
ENSGALG00000008970	NRK	148.695	95.1675	-0.6438	0.000208625	0.00307754	-
ENSGALG00000009107	NRXN1	26.8425	12.385	-1.1159	2.54987e-06	0.000109446	-
ENSGALG00000004186	NSRP1	29.28	15.6525	-0.9035	2.51408e-06	0.0001086	-
ENSGALG00000005156	NTL	9.315	5.805	-0.6823	1.14525e-05	0.000337649	-
ENSGALG00000040241	NTRK3	3.9175	5.95	0.603	0.000214627	0.00315167	-
ENSGALG00000032534	OBSCN	124.873	63.0325	-0.9863	2.05451e-06	9.2739e-05	-
ENSGALG00000006804	ODF2L	0.73	0.2675	-1.4484	0.00656012	0.0423544	-
ENSGALG00000005425	OGT	424.11	264.94	-0.6788	2.83961e-07	2.00203e-05	-
ENSGALG00000004345	OIT3	35.4625	18.8075	-0.915	8.69995e-08	8.04364e-06	-
ENSGALG00000043833	OLAH	1.3875	0.5	-1.4725	0.000193806	0.00291981	-
ENSGALG00000010762	OPN3	4.235	2.54	-0.7375	0.00312774	0.0240719	-
ENSGALG00000003554	OPTC	0.685	1.3075	0.9326	0.00295347	0.0231017	-
ENSGALG00000004342	ORC6	11.6275	18.3825	0.6608	5.48558e-12	3.1015e-09	-
ENSGALG00000011007	OSBPL3	24.045	16.385	-0.5534	0.000154361	0.00244472	-
ENSGALG00000009172	OSBPL6	6.8	3.7975	-0.8405	4.01981e-06	0.000154318	-
ENSGALG00000003747	OSMR	201.343	130.062	-0.6304	1.15947e-11	5.81945e-09	-
ENSGALG00000009968	OTUD4	59.38	38.985	-0.6071	5.31538e-05	0.00107952	-
ENSGALG00000005318	OVCH1	3.21	1.665	-0.9471	0.00106067	0.0106522	-
ENSGALG00000006717	OVOA	1.785	0.93	-0.9406	0.00757297	0.0473002	-
ENSGALG00000004613	P2RX5	64.3	41.7875	-0.6217	0.00370291	0.0272833	-
ENSGALG00000039432	P2RY13	24.92	15.0675	-0.7259	0.000344148	0.00454266	-
ENSGALG00000034438	P3H3	4.415	2.4775	-0.8335	0.00029411	0.00401284	-
ENSGALG00000014159	PACSIN2	129.268	88.805	-0.5416	4.78106e-05	0.000999848	-
ENSGALG00000017092	PAN3	59.9975	41.69	-0.5252	2.1909e-07	1.6262e-05	-
ENSGALG00000031851	PAPD5	18.46	11.7925	-0.6465	0.00135086	0.0128734	-
ENSGALG00000010934	PATJ	11.9525	7.71	-0.6325	9.92955e-05	0.00173131	-
ENSGALG00000036833	PAXBP1	64.81	41.195	-0.6537	0.000134938	0.00219821	-
ENSGALG00000017249	PCF11	101.073	54.555	-0.8896	3.67858e-08	4.2374e-06	-
ENSGALG00000015333	PCGF3	56.625	35.3825	-0.6784	1.38851e-07	1.16613e-05	-
ENSGALG00000006502	PCGF5	29.1975	18.43	-0.6638	1.16097e-05	0.000340378	-
ENSGALG00000013602	PCM1	99.68	53.4625	-0.8988	7.79176e-06	0.000257446	-
ENSGALG00000007021	PCNT	45.9375	19.8275	-1.2122	9.08918e-12	4.91282e-09	-
ENSGALG00000011982	PDE5A	29.9175	20.61	-0.5376	0.000365257	0.00472949	-
ENSGALG00000006626	PDE6C	1.915	1.045	-0.8738	0.0064099	0.0416012	-
ENSGALG00000013941	PDE7B	13.66	7.6075	-0.8445	1.51714e-05	0.000415341	-
ENSGALG00000005992	PDE8A	32.975	19.05	-0.7916	1.3373e-05	0.000377381	-
ENSGALG00000003642	PDGFA	17.735	11.5325	-0.6209	0.000129493	0.00212761	-
ENSGALG00000039872	PDLIM4	23.0425	33.54	0.5416	2.11136e-05	0.000532528	-
ENSGALG00000017070	PDS5B	118.032	72.08	-0.7115	0.00158092	0.0145401	-
ENSGALG00000029095	PDZD8	33.005	22.0875	-0.5795	0.000653552	0.00734375	-
ENSGALG00000009530	PDZRN4	4.4575	2.99	-0.5761	0.00723033	0.0455581	-
ENSGALG00000005521	PER2	97.455	51.43	-0.9221	1.56481e-08	2.15596e-06	-
ENSGALG00000000573	PER3	19.78	13.9	-0.509	0.000805048	0.00859261	-
ENSGALG00000030789	PGAP1	37.805	23.5975	-0.6799	9.44336e-06	0.000295111	-
ENSGALG00000035930	PHACTR3	9.13	6	-0.6057	0.00204358	0.0175188	-
ENSGALG00000033205	PHF20L1	117.748	71.4575	-0.7205	6.59783e-06	0.000228211	-
ENSGALG00000016267	PHF3	115.593	54.695	-1.0796	3.20049e-07	2.19046e-05	-
ENSGALG00000002988	PHGDH	524.928	905.433	0.7865	2.65474e-24	2.79809e-20	-
ENSGALG00000015889	PHIP	74.475	33.9425	-1.1337	2.88052e-07	2.01781e-05	-
ENSGALG00000006873	PHRF1	163.627	115.255	-0.5056	0.000113162	0.00191805	-
ENSGALG00000007970	PIAS1	44.59	30.45	-0.5503	8.12239e-06	0.000265046	-
ENSGALG00000042134	PIEZO2	77.64	48.0175	-0.6932	1.841e-05	0.000477935	-
ENSGALG00000014786	PIK3R1	19.23	12.3875	-0.6345	9.43824e-05	0.00166075	-
ENSGALG00000006120	PKD2L2	5.6675	2.955	-0.9396	1.07416e-05	0.000323476	-
ENSGALG00000014997	PLA1A	9.475	5.535	-0.7755	5.74694e-07	3.40296e-05	-
ENSGALG00000021314	PLA2G10	1.83	0.855	-1.0978	0.000646382	0.00729039	-
ENSGALG00000043591	PLA2G4F	2.795	1.6375	-0.7714	0.00521971	0.0355776	-
ENSGALG00000011190	PLACL2	4.8525	1.7475	-1.4734	5.5559e-08	5.5842e-06	-
ENSGALG00000015407	PLAG1	11.19	5.7975	-0.9487	4.68555e-07	2.89652e-05	-
ENSGALG00000006586	PLAGL2	14.0075	9.765	-0.5205	0.000144133	0.00231077	-
ENSGALG00000005086	PLAU	13.285	9.16	-0.5364	0.000158066	0.0024959	-
ENSGALG00000008875	PLCB1	20.815	11.975	-0.7976	5.09228e-05	0.00104156	-
ENSGALG00000039528	PLCE1	57.52	38.545	-0.5775	0.000411835	0.00514001	-
ENSGALG00000001207	PLCH2	5.03	2.62	-0.941	2.87296e-05	0.000677428	-
ENSGALG00000011248	PLCL2	14.6075	7.9425	-0.879	2.53097e-06	0.000108883	-
ENSGALG00000029679	PLEKHA7	31.3075	16.995	-0.8814	4.26979e-10	1.21631e-07	-
ENSGALG00000009431	PLEKHD1	4.2825	2.24	-0.935	0.000178872	0.00275804	-
ENSGALG00000012395	PLEKHG1	33.4425	21.7775	-0.6188	0.000236312	0.00338645	-
ENSGALG00000009947	PLEKHH2	28.385	14.83	-0.9366	8.27121e-07	4.48219e-05	-
ENSGALG00000039861	PLXNB2	377.863	224.577	-0.7506	1.01431e-06	5.25349e-05	-
ENSGALG00000015483	PNISR	120.097	53.2575	-1.1731	2.8895e-11	1.17136e-08	-
ENSGALG00000010167	PNN	78.3475	43.1575	-0.8603	7.3634e-07	4.13921e-05	-
ENSGALG00000003520	POLG2	11.2475	7.705	-0.5457	0.000590093	0.00679364	-
ENSGALG00000014956	POLK	29.28	19.545	-0.5831	0.00101533	0.0102899	-
ENSGALG00000014924	POLQ	6.2125	3.6175	-0.7802	0.0030924	0.0238696	-
ENSGALG00000015446	POU2F1	3.965	2.5125	-0.6582	0.00674449	0.043214	-
ENSGALG00000005294	PPFIBP2	77.0125	45.545	-0.7578	3.98893e-07	2.59526e-05	-
ENSGALG00000010325	PPP1R12A	136.327	80.1875	-0.7656	3.00838e-05	0.000699956	-
ENSGALG00000009435	PPP1R3A	46.1025	24.045	-0.9391	0.000327363	0.00438147	-
ENSGALG00000009686	PPP1R9A	12.2625	8.5725	-0.5165	0.00343746	0.0258238	-
ENSGALG00000015388	PRDM1	3.5075	2.0875	-0.7487	0.00236265	0.0195575	-
ENSGALG00000019178	PRDM15	20.8875	13.86	-0.5917	3.45744e-05	0.000782845	-
ENSGALG00000042354	PREX2	23.025	13.68	-0.7511	2.04895e-06	9.26866e-05	-
ENSGALG00000020392	PRIMA1	2.055	0.9875	-1.0573	0.00458523	0.032305	-
ENSGALG00000011889	PRKCH	5.135	3.17	-0.6959	0.00130302	0.0125246	-
ENSGALG00000010909	PRKG2	5.805	3.26	-0.8324	0.000641575	0.00725107	-
ENSGALG00000003446	PRLR	6.8275	4.3625	-0.6462	0.000772958	0.00836342	-
ENSGALG00000013272	PRMT1	21.1975	12.4825	-0.764	6.68789e-10	1.76226e-07	-
ENSGALG00000009791	PROX1	2.875	1.59	-0.8545	0.00182009	0.0160423	-
ENSGALG00000001972	PRPF38B	67.6675	43.28	-0.6448	0.000139409	0.00225537	-
ENSGALG00000012813	PRPF4B	105.575	61.1625	-0.7875	1.58839e-05	0.000428723	-
ENSGALG00000052648	PRR14L	62.89	29.565	-1.0889	3.77404e-08	4.30037e-06	-
ENSGALG00000007920	PRR5L	19.4775	12.565	-0.6324	5.51694e-06	0.000197448	-
ENSGALG00000035841	PRRC2C	304.202	173.985	-0.8061	2.18646e-05	0.000548696	-
ENSGALG00000037336	PRTG	1.8975	0.9925	-0.935	0.00287841	0.0226322	-
ENSGALG00000015167	PRUNE2	9.365	4.76	-0.9763	7.78607e-05	0.00144354	-
ENSGALG00000002786	PSTPIP1	25.8425	16.5725	-0.641	0.00471276	0.0329629	-
ENSGALG00000015113	PTAR1	5.8725	3.405	-0.7863	1.70754e-05	0.000451248	-
ENSGALG00000015669	PTBP3	20.1375	13.085	-0.622	8.11445e-07	4.43475e-05	-
ENSGALG00000017295	PTHLH	9.5175	15.2125	0.6766	0.000184167	0.00281405	-
ENSGALG00000010616	PTPN21	134.317	58.3075	-1.2039	7.56508e-17	1.77191e-13	-
ENSGALG00000011596	PTPN4	48.08	30.845	-0.6404	2.68874e-05	0.000644074	-
ENSGALG00000010049	PTPRB	1.4275	0.5675	-1.3308	0.000575738	0.00665017	-
ENSGALG00000002192	PTPRC	41.45	24.7825	-0.7421	9.11167e-05	0.00161815	-
ENSGALG00000015058	PTPRD	36.0825	23.045	-0.6468	0.000760921	0.00828096	-
ENSGALG00000009823	PTPRE	6.46	3.555	-0.8617	4.59772e-05	0.000968231	-
ENSGALG00000037889	PTPRT	9.7675	5.9475	-0.7157	0.000299339	0.00407235	-
ENSGALG00000007300	PYCR1	200.11	295.217	0.561	4.0833e-05	0.000883737	-
ENSGALG00000012030	QSER1	71.775	43.355	-0.7273	1.01478e-08	1.58456e-06	-
ENSGALG00000012246	R3HDM1	124.37	83.08	-0.5821	5.26642e-07	3.16285e-05	-
ENSGALG00000000544	RAB44	2.9525	1.5375	-0.9414	0.00386495	0.0282402	-
ENSGALG00000000122	RACK1	734.977	1052.84	0.5185	6.95157e-08	6.6535e-06	-
ENSGALG00000006794	RAD50	51.0525	25.7225	-0.989	2.21471e-06	9.82865e-05	-
ENSGALG00000003353	RAI14	255.222	147.357	-0.7924	0.000343132	0.0045321	-
ENSGALG00000010088	RALGAPA1	102.535	59.935	-0.7746	3.1674e-05	0.000728423	-
ENSGALG00000000906	RALGPS1	16.1725	10.11	-0.6778	0.000293764	0.00401072	-
ENSGALG00000037246	RAMP3	10.6875	6.4875	-0.7202	3.05408e-05	0.000708091	-
ENSGALG00000020249	RAPGEF2	126.927	86.23	-0.5577	1.26094e-06	6.32872e-05	-
ENSGALG00000008100	RAPSN	36.09	22.9025	-0.6561	6.58124e-06	0.000228211	-
ENSGALG00000002850	RASA2	54.8325	32.5375	-0.7529	1.69857e-07	1.34609e-05	-
ENSGALG00000004860	RASD1	8.5775	15.685	0.8708	9.6937e-05	0.0016972	-
ENSGALG00000006076	RASGEF1C	4.5125	2.77	-0.704	0.00179697	0.0159126	-
ENSGALG00000021552	RASL10A	2.935	6.3175	1.106	6.73507e-05	0.00129304	-
ENSGALG00000015259	RB1CC1	93.94	51.3975	-0.87	1.99056e-07	1.50939e-05	-
ENSGALG00000006043	RBBP6	77.7225	47.1775	-0.7202	6.49694e-13	5.47822e-10	-
ENSGALG00000014982	RBBP8	52.4025	36.4	-0.5257	0.000248758	0.00352882	-
ENSGALG00000034325	RBFOX1	2.9525	1.6025	-0.8816	0.000812516	0.00865479	-
ENSGALG00000006372	RBM33	68.15	40.42	-0.7536	1.60098e-06	7.58398e-05	-
ENSGALG00000011439	RBMS3	16.18	10.2325	-0.6611	0.000995432	0.0101175	-
ENSGALG00000001253	RC3H2	71.27	48.8925	-0.5437	1.20828e-06	6.10803e-05	-
ENSGALG00000045168	RESF1	42.3525	18.24	-1.2153	5.80061e-08	5.76777e-06	-
ENSGALG00000016766	REV1	29.475	19.225	-0.6165	1.13131e-05	0.000334475	-
ENSGALG00000015033	REV3L	70.915	32.05	-1.1458	2.86543e-09	5.44174e-07	-
ENSGALG00000010179	RFX3	6.7775	3.5775	-0.9218	1.49775e-07	1.23331e-05	-
ENSGALG00000041896	RFX7	86.545	60.1125	-0.5258	7.98019e-05	0.00146919	-
ENSGALG00000002549	RGS1	22.13	11.5725	-0.9353	2.21818e-08	2.83389e-06	-
ENSGALG00000015626	RGS12	8.82	5.4825	-0.6859	0.00616493	0.0402515	-
ENSGALG00000009368	RGS6	1.235	2.3175	0.9081	0.000537807	0.00628784	-
ENSGALG00000029610	RGS9	6.5475	4.5825	-0.5148	0.00314179	0.0241623	-
ENSGALG00000003073	RHOBTB1	5.48	3.7375	-0.5521	0.00438274	0.0310966	-
ENSGALG00000011855	RHOJ	31.8725	20.8425	-0.6128	0.0051498	0.0352117	-
ENSGALG00000003775	RICTOR	70.605	37.515	-0.9123	2.04693e-08	2.69683e-06	-
ENSGALG00000002579	RIMBP2	20.35	8.6575	-1.233	1.67042e-14	2.20078e-11	-
ENSGALG00000000862	RLF	67.9075	44.2225	-0.6188	3.4886e-06	0.000138754	-
ENSGALG00000012683	RNF144B	3.905	2.4775	-0.6564	0.00420635	0.0301188	-
ENSGALG00000017105	RNF6	42.985	28.41	-0.5974	1.38422e-06	6.73886e-05	-
ENSGALG00000005162	RNPC3	15.1725	10.17	-0.5771	0.000638112	0.00723194	-
ENSGALG00000014922	ROCK1	168.993	77.41	-1.1264	2.20107e-06	9.78872e-05	-
ENSGALG00000016451	ROCK2	114.495	58.26	-0.9747	6.55808e-07	3.75664e-05	-
ENSGALG00000013006	ROPN1L	10.5975	18.535	0.8065	0.000408896	0.00512457	-
ENSGALG00000003759	RORA	2.8525	1.2975	-1.1365	0.000233204	0.00335559	-
ENSGALG00000035453	RP9	29.205	18.3325	-0.6718	1.87588e-06	8.64331e-05	-
ENSGALG00000005953	RPAP2	17.5675	12.3725	-0.5058	0.000820191	0.00872332	-
ENSGALG00000036284	RPGR	10.2825	7.08	-0.5384	0.0015768	0.014516	-
ENSGALG00000002644	RPL10A	543.21	811.622	0.5793	1.54006e-06	7.36155e-05	-
ENSGALG00000006179	RPL13	938.675	1413.26	0.5903	8.7345e-07	4.66135e-05	-
ENSGALG00000043379	RPL14	558.605	872.918	0.644	4.31106e-06	0.000162862	-
ENSGALG00000036774	RPL17	541.327	783.82	0.534	9.66196e-07	5.05395e-05	-
ENSGALG00000049865	RPL18A	269.465	385.44	0.5164	4.20422e-05	0.000899448	-
ENSGALG00000027035	RPL21	697.332	1020.23	0.549	5.23684e-06	0.000191322	-
ENSGALG00000009312	RPL22L1	76.395	122.037	0.6758	6.74799e-06	0.000231674	-
ENSGALG00000001634	RPL23	783.898	1110.05	0.5019	3.45828e-06	0.000137808	-
ENSGALG00000002868	RPL26L1	490.767	720.308	0.5536	0.000338733	0.00449936	-
ENSGALG00000005948	RPL27A	397.065	568.585	0.518	1.54593e-05	0.000418333	-
ENSGALG00000012172	RPL3	326.71	495.69	0.6014	4.90549e-09	8.76337e-07	-
ENSGALG00000029897	RPL30	366.178	532.93	0.5414	4.36866e-06	0.000164743	-
ENSGALG00000016775	RPL31	292.64	421.095	0.525	2.09814e-05	0.00053032	-
ENSGALG00000032002	RPL34	243.287	344.735	0.5028	0.000719779	0.00791907	-
ENSGALG00000014833	RPL37	310.868	487.868	0.6502	2.31621e-06	0.00010172	-
ENSGALG00000007711	RPL4	1518.03	2188.53	0.5278	8.46697e-14	8.92419e-11	-
ENSGALG00000005922	RPL5	1448.05	2134.83	0.56	1.28951e-07	1.10052e-05	-
ENSGALG00000035252	RPL7	878.097	1322.03	0.5903	2.26805e-06	0.000100022	-
ENSGALG00000003197	RPL7A	1601.48	2394.55	0.5803	6.91925e-07	3.9421e-05	-
ENSGALG00000016232	RPL8	1095.54	1619.33	0.5638	3.58399e-05	0.000804958	-
ENSGALG00000013129	RPRD1A	26.12	17.8625	-0.5482	0.00105642	0.0106196	-
ENSGALG00000015195	RPS15	388.632	606.24	0.6415	1.2189e-08	1.79681e-06	-
ENSGALG00000051431	RPS15A	240.148	379.772	0.6612	7.00478e-06	0.000237779	-
ENSGALG00000026490	RPS16	314.882	460.855	0.5495	3.34111e-07	2.25018e-05	-
ENSGALG00000005338	RPS21	64.3625	92.0325	0.5159	0.000192879	0.00291044	-
ENSGALG00000004871	RPS24	861.05	1219.71	0.5024	1.53962e-06	7.36155e-05	-
ENSGALG00000007699	RPS25	153.947	228.505	0.5698	2.09101e-07	1.56863e-05	-
ENSGALG00000036790	RPS27A	410.035	580.17	0.5007	4.02918e-07	2.59741e-05	-
ENSGALG00000010077	RPS3A	1657.9	2588.16	0.6426	1.93371e-09	3.97408e-07	-
ENSGALG00000015082	RPS6	1551.71	2367.3	0.6094	8.04595e-07	4.41689e-05	-
ENSGALG00000007097	RPS6KA6	16.13	10.54	-0.6139	0.000695432	0.0077123	-
ENSGALG00000016392	RPS7	496.805	775.312	0.6421	2.84135e-08	3.47253e-06	-
ENSGALG00000010124	RPS8	1084.28	1661.93	0.6161	1.72042e-09	3.62665e-07	-
ENSGALG00000012799	RREB1	61.7375	37.9675	-0.7014	3.07943e-07	2.11447e-05	-
ENSGALG00000007661	RSAD1	10.2575	7.07	-0.5369	0.00144605	0.013566	-
ENSGALG00000016400	RSAD2	170.433	66.4625	-1.3586	0.0021749	0.0183461	-
ENSGALG00000039068	RSF1	40.3175	22.11	-0.8667	6.23016e-05	0.00121379	-
ENSGALG00000006712	RSPH14	1.6025	0.7675	-1.0621	0.00790874	0.0489335	-
ENSGALG00000013745	RTTN	11.84	7.5325	-0.6525	1.24582e-05	0.000357306	-
ENSGALG00000039161	RUFY2	9.3075	5.8025	-0.6817	1.09286e-05	0.000325848	-
ENSGALG00000040276	RUNX2	5.475	2.7725	-0.9817	1.27463e-05	0.000364081	-
ENSGALG00000010812	RYR2	1.9075	0.75	-1.3467	0.000979061	0.00996072	-
ENSGALG00000009705	RYR3	63.9175	20.5025	-1.6404	1.54824e-19	8.15925e-16	-
ENSGALG00000017120	SACS	171.458	66.205	-1.3728	6.50059e-10	1.75683e-07	-
ENSGALG00000013365	SAFB	91.2175	58.91	-0.6308	5.69474e-07	3.38156e-05	-
ENSGALG00000039238	SALL1	4.3225	2.67	-0.695	0.00253703	0.0206888	-
ENSGALG00000005302	SASS6	86.5575	56.085	-0.626	0.000137689	0.0022344	-
ENSGALG00000011254	SATB1	5.515	3.295	-0.7431	0.000188123	0.00286328	-
ENSGALG00000005716	SBF2	97.965	63.46	-0.6264	0.000858323	0.00901068	-
ENSGALG00000003392	SBNO1	264.892	173.817	-0.6078	3.53116e-06	0.000140056	-
ENSGALG00000028849	SCAF11	139.562	94.5425	-0.5619	0.00274745	0.0219048	-
ENSGALG00000048011	SCLT1	20.6925	9.6375	-1.1024	5.1638e-07	3.119e-05	-
ENSGALG00000010943	SCN1A	4.3925	1.605	-1.4525	3.21932e-06	0.00013101	-
ENSGALG00000011040	SCN3A	2.6675	1.3425	-0.9906	0.0043776	0.0310811	-
ENSGALG00000006490	SCN3B	4.3225	2.5625	-0.7543	0.00173472	0.0155344	-
ENSGALG00000006112	SCN5A	21.295	9.5275	-1.1603	9.79489e-12	5.16191e-09	-
ENSGALG00000043728	SCN8A	21.8225	11.72	-0.8968	3.78548e-05	0.000839978	-
ENSGALG00000027793	SCN9A	7.205	3.215	-1.1642	4.42337e-07	2.79175e-05	-
ENSGALG00000004424	SEC16B	2.325	1.23	-0.9186	0.000906105	0.00938609	-
ENSGALG00000010694	SECISBP2	53.51	35.87	-0.577	2.11192e-05	0.000532528	-
ENSGALG00000040444	SEMA3C	75.26	51.9875	-0.5337	1.28404e-06	6.41412e-05	-
ENSGALG00000030542	SEMA6D	117.748	70.595	-0.7381	1.54568e-08	2.14833e-06	-
ENSGALG00000015901	SENP6	87.155	57.79	-0.5928	0.0017303	0.0155193	-
ENSGALG00000044642	SENP7	30.66	19.895	-0.624	9.1072e-05	0.00161815	-
ENSGALG00000004324	SETD1A	17.8075	11.12	-0.6793	0.000470442	0.00563142	-
ENSGALG00000003661	SETX	87.485	39.3725	-1.1518	2.19031e-07	1.6262e-05	-
ENSGALG00000051488	SFI1	23.9675	16.8675	-0.5068	0.000500195	0.00593365	-
ENSGALG00000009279	SFMBT2	8.0725	5.125	-0.6555	0.00079507	0.00851198	-
ENSGALG00000003473	SFRP1	8.825	12.825	0.5393	7.65094e-05	0.00142349	-
ENSGALG00000002487	SFSWAP	73.27	44.55	-0.7178	1.53304e-05	0.000416386	-
ENSGALG00000003886	SGCD	47.98	33.5175	-0.5175	0.000631219	0.00719248	-
ENSGALG00000010122	SH2D4A	11.245	5.2125	-1.1092	4.5963e-06	0.000170882	-
ENSGALG00000008293	SH3PXD2A	125.513	83.18	-0.5935	3.63212e-06	0.00014338	-
ENSGALG00000004444	SHCBP1	8.09	11.4525	0.5015	0.000203941	0.00302539	-
ENSGALG00000045153	SHISA3	3.0525	4.405	0.5292	0.00375528	0.0275823	-
ENSGALG00000037506	SIPA1L2	36.0925	20.45	-0.8196	1.20213e-07	1.04714e-05	-
ENSGALG00000001229	SKI	32.1	22.57	-0.5082	0.00390975	0.028483	-
ENSGALG00000033908	SLC10A4	5.9925	8.545	0.5119	0.00475935	0.0331879	-
ENSGALG00000014690	SLC12A2	29.5375	20.7275	-0.511	0.00344485	0.02586	-
ENSGALG00000054473	SLC13A3	2.98	1.825	-0.7074	0.0040366	0.029201	-
ENSGALG00000003582	SLC1A3	2.825	1.4975	-0.9157	0.00165517	0.0150069	-
ENSGALG00000015080	SLC24A2	2.7125	1.6425	-0.7237	0.00700113	0.0443861	-
ENSGALG00000010793	SLC24A4	4.075	2.2575	-0.8521	0.00189525	0.0165091	-
ENSGALG00000004885	SLC24A5	12.16	6.625	-0.8762	0.000356197	0.00465219	-
ENSGALG00000040498	SLC26A8	7.8125	4.815	-0.6982	3.26808e-05	0.000746383	-
ENSGALG00000021126	SLC2A11L1	2.6625	1.3225	-1.0095	0.00337843	0.0255168	-
ENSGALG00000002466	SLC2A5	23.8125	15.4925	-0.6201	0.000406923	0.0051095	-
ENSGALG00000002982	SLC2A6	11.335	7.61	-0.5748	0.00138499	0.0131216	-
ENSGALG00000016185	SLC37A1	23.105	15.7125	-0.5563	3.10956e-05	0.000717172	-
ENSGALG00000009698	SLC38A1	118.037	83.39	-0.5013	0.000337493	0.00448573	-
ENSGALG00000008497	SLC38A2	583.66	388.158	-0.5885	4.15207e-05	0.000892209	-
ENSGALG00000009973	SLC3A1	8.56	4.9775	-0.7822	1.98758e-07	1.50939e-05	-
ENSGALG00000016017	SLC4A11	12.9	8.425	-0.6146	0.00199424	0.0172078	-
ENSGALG00000031105	SLC4A4	10.98	7.0775	-0.6336	0.000235537	0.00338217	-
ENSGALG00000011405	SLC4A7	73.695	45.765	-0.6873	7.55615e-10	1.91908e-07	-
ENSGALG00000010494	SLC5A9	0.95	0.3425	-1.4718	0.00360499	0.0267286	-
ENSGALG00000021158	SLC7A9	2.6475	1.2025	-1.1386	0.000702329	0.00776057	-
ENSGALG00000016791	SLC9A2	2.2925	1.235	-0.8924	0.0059331	0.0392068	-
ENSGALG00000016734	SLC9A7	33.1925	21.43	-0.6312	1.22951e-08	1.79986e-06	-
ENSGALG00000008318	SLK	143.76	69	-1.059	8.12056e-07	4.43475e-05	-
ENSGALG00000008585	SMC3	105.83	58.995	-0.8431	0.000273411	0.00378183	-
ENSGALG00000009553	SMC4	69.26	45.745	-0.5984	0.00694634	0.0442116	-
ENSGALG00000015118	SMC5	43.0625	23.7225	-0.8602	3.06501e-05	0.000709225	-
ENSGALG00000016467	SMC6	39.9375	23.615	-0.758	0.000518142	0.00609562	-
ENSGALG00000010653	SMYD3	9.545	13.805	0.5324	4.29805e-06	0.000162662	-
ENSGALG00000041334	SNRPD1	52.465	74.64	0.5086	2.72283e-07	1.93257e-05	-
ENSGALG00000039855	SNX29	13.2425	8.48	-0.643	0.000451999	0.0054728	-
ENSGALG00000023193	SOCS1L	3.57	5.4325	0.6057	0.00269945	0.0215874	-
ENSGALG00000013731	SOCS6	16.7175	11.5975	-0.5275	0.00548858	0.0369368	-
ENSGALG00000052354	SON	356.14	191.268	-0.8969	6.1045e-07	3.55468e-05	-
ENSGALG00000013427	SORBS2	19.7375	10.215	-0.9503	5.8007e-10	1.58804e-07	-
ENSGALG00000034001	SPAG9	174.778	120.895	-0.5318	2.44199e-06	0.000107021	-
ENSGALG00000001942	SPDL1	27.1625	18.615	-0.5452	0.00383779	0.0281003	-
ENSGALG00000023552	SPEF2	2.8	1.6525	-0.7608	0.00301847	0.0234708	-
ENSGALG00000036932	SPEN	126.61	73.1	-0.7924	0.000538287	0.00628996	-
ENSGALG00000029512	SPTBN1	992.602	544.538	-0.8662	2.14133e-08	2.76927e-06	-
ENSGALG00000001283	SRRM1	205.275	136.898	-0.5845	7.10301e-07	4.02504e-05	-
ENSGALG00000011305	SRSF11	191.148	131.885	-0.5354	9.46959e-06	0.000295189	-
ENSGALG00000009421	SRSF5	134.405	90.835	-0.5653	7.13905e-05	0.00135091	-
ENSGALG00000008763	SSX2IP	7.1175	3.255	-1.1287	2.49347e-05	0.000606956	-
ENSGALG00000016803	ST6GAL2	9.0175	5.9325	-0.6041	0.000203262	0.00302169	-
ENSGALG00000009021	ST6GALNAC5	5.2	2.7775	-0.9047	4.12927e-05	0.00089003	-
ENSGALG00000026192	ST8SIA4	12.38	8.51	-0.5408	0.000791209	0.00849113	-
ENSGALG00000008671	ST8SIA6	8.0175	4.82	-0.7341	0.00140269	0.0132387	-
ENSGALG00000008482	STAG2	132.512	90.365	-0.5523	0.000773313	0.00836342	-
ENSGALG00000035287	STAM	39.76	27.51	-0.5314	9.53647e-05	0.00167524	-
ENSGALG00000008997	STEAP4	10.0125	6.1075	-0.7131	0.00129258	0.0124589	-
ENSGALG00000010930	STK39	11.245	7.88	-0.513	0.000570244	0.00660843	-
ENSGALG00000010579	STON2	7.675	4.2925	-0.8383	1.26178e-07	1.08564e-05	-
ENSGALG00000002536	STX2	92.55	60.7175	-0.6081	0.00112585	0.0111785	-
ENSGALG00000032361	STXBP5L	5.5825	3.635	-0.619	0.00185238	0.0162565	-
ENSGALG00000014759	STYK1	1.855	0.8475	-1.1301	0.000930702	0.00956567	-
ENSGALG00000053278	SUCNR1	8.0025	5.4375	-0.5575	0.00147542	0.0137558	-
ENSGALG00000039553	SULF1	34.715	19.6075	-0.8242	3.5922e-07	2.38124e-05	-
ENSGALG00000007331	SVIL	678.59	380.017	-0.8365	2.13794e-06	9.58891e-05	-
ENSGALG00000003648	SVIP	58.64	83.2125	0.5049	0.00266379	0.0214078	-
ENSGALG00000033589	SYN3	0.5775	0.14	-2.0444	0.00260629	0.0210824	-
ENSGALG00000013505	SYNE1	115.31	76.4775	-0.5924	1.39576e-05	0.000390738	-
ENSGALG00000011811	SYNE2	141.137	63.32	-1.1564	2.27194e-13	2.17693e-10	-
ENSGALG00000011076	SYNE3	24.545	15.32	-0.68	1.49623e-08	2.11681e-06	-
ENSGALG00000004323	SYNGAP1	37.0675	26.17	-0.5022	1.01765e-07	9.16752e-06	-
ENSGALG00000034317	SYNJ1	18.1	10.4575	-0.7915	4.23166e-06	0.000161017	-
ENSGALG00000007048	SYNM	102.45	48.685	-1.0734	1.53979e-07	1.26299e-05	-
ENSGALG00000011994	SYNPO2	57.8675	34.855	-0.7314	3.16118e-06	0.000129597	-
ENSGALG00000041094	SYT1	6.53	3.6475	-0.8402	0.000511658	0.00603568	-
ENSGALG00000032681	SYTL2	4.2025	2.52	-0.7378	0.00158672	0.0145787	-
ENSGALG00000016284	TAB3	39.8425	26.64	-0.5807	6.29145e-07	3.63353e-05	-
ENSGALG00000032373	TACC2	164.345	113.8	-0.5302	0.000130579	0.00214377	-
ENSGALG00000007396	TAOK3	37.78	25.6625	-0.558	0.00739931	0.0464634	-
ENSGALG00000035075	TAP1	9.0475	5.105	-0.8256	0.00192807	0.0167534	-
ENSGALG00000030460	TBC1D31	30.67	21.07	-0.5416	1.78262e-05	0.000466223	-
ENSGALG00000014876	TBC1D32	15.085	8.9075	-0.76	8.07235e-06	0.000264592	-
ENSGALG00000039182	TBL1XR1	63.45	44.5325	-0.5108	4.1101e-05	0.000888624	-
ENSGALG00000004704	TDRD12	2.055	1.04	-0.9826	0.00179533	0.0159081	-
ENSGALG00000016936	TDRD3	67.9175	47.3725	-0.5197	0.000178985	0.00275804	-
ENSGALG00000005415	TEAD1	74.95	45.8775	-0.7081	2.33377e-05	0.000576807	-
ENSGALG00000014124	TEC	11.08	6.605	-0.7463	3.18343e-06	0.000130052	-
ENSGALG00000006064	TEKT1	17.4225	11.135	-0.6459	0.0016268	0.0148189	-
ENSGALG00000001768	TENM2	14.85	10.3475	-0.5212	0.0067191	0.0431174	-
ENSGALG00000031604	TET1	18.2975	7.355	-1.3148	4.08605e-11	1.59507e-08	-
ENSGALG00000010592	TET2	50.8525	26.425	-0.9444	8.73924e-09	1.40628e-06	-
ENSGALG00000025759	TFDP2	58.89	40.5425	-0.5386	0.00675254	0.0432392	-
ENSGALG00000009612	TGFB2	57.1025	39.655	-0.5261	7.04814e-06	0.000238483	-
ENSGALG00000016795	TGFBRAP1	25.6075	16.7475	-0.6126	2.99269e-05	0.0006983	-
ENSGALG00000008507	THOC2	141.06	72.6925	-0.9564	6.84117e-06	0.00023411	-
ENSGALG00000042552	TJP1	229.417	155.04	-0.5653	0.000399469	0.0050424	-
ENSGALG00000015109	TJP2	36.3925	22.5825	-0.6884	3.57017e-06	0.000141199	-
ENSGALG00000009569	TLK1	50.945	35.3425	-0.5275	0.0030729	0.0237713	-
ENSGALG00000008166	TLR15	15.215	10.105	-0.5904	0.000164363	0.00257413	-
ENSGALG00000054252	TM4SF1	4.905	2.6525	-0.8869	4.49194e-05	0.000951177	-
ENSGALG00000038747	TM4SF18	6.975	4.5775	-0.6076	0.0017894	0.0158623	-
ENSGALG00000006375	TM4SF19	2.7425	1.465	-0.9046	0.00196726	0.0170308	-
ENSGALG00000015145	TMC1	3.61	1.32	-1.4515	4.489e-06	0.000168078	-
ENSGALG00000037353	TMEM131	114.323	63.8775	-0.8397	2.32404e-05	0.000575684	-
ENSGALG00000002742	TMEM132B	5.87	3.1575	-0.8946	7.81934e-06	0.000257953	-
ENSGALG00000010896	TMEM161B	12.95	7.645	-0.7604	1.85161e-06	8.57845e-05	-
ENSGALG00000033996	TMEM220	7.9825	5.4275	-0.5566	0.000935867	0.00959537	-
ENSGALG00000027198	TMEM47	38.695	26.6175	-0.5398	0.000109361	0.00187425	-
ENSGALG00000001304	TMEM52	109.33	74.5125	-0.5531	1.25263e-08	1.81239e-06	-
ENSGALG00000010801	TMEM61	52.8725	79.725	0.5925	5.38914e-05	0.00108919	-
ENSGALG00000047827	TMEM86A	9.5575	6.7325	-0.5055	0.00414376	0.0297921	-
ENSGALG00000013408	TMF1	117.938	65.3725	-0.8513	1.74269e-06	8.14542e-05	-
ENSGALG00000013861	TNFAIP3	13.0325	8.64	-0.593	2.01013e-05	0.000512996	-
ENSGALG00000001882	TNFRSF18	8.2775	5.025	-0.7201	0.00044715	0.00543281	-
ENSGALG00000007174	TNFSF15	24.35	15.575	-0.6447	2.45844e-06	0.000107296	-
ENSGALG00000006821	TNMD	5.8075	10.1925	0.8115	1.38353e-09	3.10264e-07	-
ENSGALG00000006068	TNRC6A	122.032	72.12	-0.7588	2.27428e-09	4.53965e-07	-
ENSGALG00000012050	TNRC6B	35.705	19.5925	-0.8658	1.70401e-05	0.000451248	-
ENSGALG00000001725	TNRC6C	32.9325	21.395	-0.6222	9.72775e-05	0.00170034	-
ENSGALG00000003681	TOP1	164.515	114.985	-0.5168	0.000721831	0.00793337	-
ENSGALG00000008623	TOR4A	8.0275	5.53	-0.5377	0.00359641	0.0266851	-
ENSGALG00000016865	TPP2	91.255	63.545	-0.5221	0.00375052	0.0275667	-
ENSGALG00000042784	TPPP	2.59	1.2075	-1.1009	0.000312029	0.0042083	-
ENSGALG00000005105	TPR	165.245	71.08	-1.2171	1.0525e-07	9.34785e-06	-
ENSGALG00000011389	TRAF3	16.505	8.8675	-0.8963	4.00377e-08	4.44208e-06	-
ENSGALG00000004236	TRAF3IP1	22.2075	13.4675	-0.7216	0.000182775	0.00280211	-
ENSGALG00000022804	TRAPPC10	81.1225	56.5225	-0.5213	2.87093e-06	0.000120085	-
ENSGALG00000015157	TRAPPC8	111.188	75.645	-0.5557	3.66178e-05	0.000819431	-
ENSGALG00000009207	TRIM2	21.7275	12.2325	-0.8288	3.61434e-05	0.000810535	-
ENSGALG00000003144	TRIM25	208.775	120.578	-0.792	0.00138607	0.0131259	-
ENSGALG00000008188	TRIM36	8.28	4.9075	-0.7546	0.000382773	0.00489021	-
ENSGALG00000038146	TRIM58	6.265	4.4275	-0.5008	0.00687955	0.0439191	-
ENSGALG00000019622	TRIM71	5.8475	3.3075	-0.8221	0.000216984	0.00318082	-
ENSGALG00000031495	TRIO	285.998	195.94	-0.5456	1.27245e-08	1.81239e-06	-
ENSGALG00000010763	TRIP11	53.3375	24.3025	-1.134	3.3416e-09	6.23371e-07	-
ENSGALG00000005290	TRMT13	15.2925	10.1875	-0.586	7.70367e-06	0.000255378	-
ENSGALG00000002504	TROVE2	23.39	16.405	-0.5118	0.0020783	0.0177371	-
ENSGALG00000029416	TRPC6	17.9425	11.5775	-0.6321	0.00041347	0.00515557	-
ENSGALG00000023451	TRPM7	81.6475	54.4575	-0.5843	0.00175182	0.0156476	-
ENSGALG00000013672	TSHZ1	22.4325	14.6425	-0.6154	1.21696e-06	6.12254e-05	-
ENSGALG00000007809	TSHZ2	56.61	37.39	-0.5984	0.000316593	0.00425353	-
ENSGALG00000003212	TSPO2	3.02	1.6575	-0.8655	0.00351738	0.0262465	-
ENSGALG00000009176	TTBK2	3.53	1.9925	-0.8251	0.00291703	0.0228424	-
ENSGALG00000008889	TTC14	34.1625	19.8925	-0.7802	1.10432e-06	5.65026e-05	-
ENSGALG00000005416	TTC39B	11.73	7.135	-0.7172	4.96762e-05	0.00102752	-
ENSGALG00000014163	TTLL1	5.0075	3.295	-0.6038	0.00657518	0.0424127	-
ENSGALG00000037377	TULP4	21.01	12.89	-0.7048	1.1803e-06	5.98092e-05	-
ENSGALG00000013822	TXLNB	30.7725	17.765	-0.7926	3.92718e-05	0.000862335	-
ENSGALG00000002612	U2SURP	145.248	78.0625	-0.8958	1.26534e-05	0.000361917	-
ENSGALG00000034100	UACA	247.648	131.727	-0.9107	0.000203757	0.00302539	-
ENSGALG00000037716	UBA52	129.667	185.072	0.5133	1.99735e-05	0.000510972	-
ENSGALG00000011854	UBN2	43.185	27.355	-0.6587	5.56301e-08	5.5842e-06	-
ENSGALG00000014261	UCHL1	59.6975	85.8625	0.5244	4.7191e-08	4.99893e-06	-
ENSGALG00000015682	UGCG	41.11	26.7075	-0.6222	1.69749e-07	1.34609e-05	-
ENSGALG00000011557	UHRF1BP1L	56.665	39.465	-0.5219	0.000439764	0.00537402	-
ENSGALG00000001608	UNC5D	1.8925	0.9575	-0.9829	0.00187322	0.0163917	-
ENSGALG00000033772	UPF2	139.968	78.7325	-0.8301	4.03792e-05	0.000880141	-
ENSGALG00000008618	UPF3B	74.8375	49.2475	-0.6037	9.84746e-06	0.000304096	-
ENSGALG00000031560	USF3	36.8125	20.8625	-0.8193	6.25468e-08	6.10411e-06	-
ENSGALG00000030024	USP15	114.685	79.9225	-0.521	0.000227684	0.0032919	-
ENSGALG00000015813	USP16	92.465	63.4025	-0.5444	0.00197212	0.0170601	-
ENSGALG00000010805	USP24	204.143	137.505	-0.5701	5.16182e-07	3.119e-05	-
ENSGALG00000008974	USP33	83.485	58.585	-0.511	8.96607e-05	0.00160309	-
ENSGALG00000004455	USP34	135.835	76.8275	-0.8222	2.33404e-05	0.000576807	-
ENSGALG00000005350	USP6	36.2625	23.745	-0.6109	7.896e-07	4.3802e-05	-
ENSGALG00000035563	USP6NL	43.505	30.0275	-0.5349	0.00581033	0.0386013	-
ENSGALG00000005894	USP8	90.845	45.6125	-0.994	2.47215e-06	0.000107671	-
ENSGALG00000016236	USP9Y	460.995	291.085	-0.6633	4.92834e-05	0.00102333	-
ENSGALG00000017079	USPL1	101.942	70.095	-0.5404	9.33703e-05	0.00164698	-
ENSGALG00000012256	UTRN	203.338	127.72	-0.6709	6.44551e-05	0.00124311	-
ENSGALG00000039327	VAV3	40.7725	26.3925	-0.6275	5.92831e-05	0.00116575	-
ENSGALG00000015624	VCAN	2437.93	1302.9	-0.9039	8.38728e-05	0.00152024	-
ENSGALG00000042883	VCPIP1	48.4525	30.68	-0.6593	2.83969e-07	2.00203e-05	-
ENSGALG00000016558	VEGFD	9.925	17.0075	0.777	2.07206e-07	1.55997e-05	-
ENSGALG00000007646	VEGFRKDRL	4.38	2.9475	-0.5714	0.00498725	0.0343118	-
ENSGALG00000015170	VPS13A	101.157	46.6675	-1.1161	3.14629e-08	3.7684e-06	-
ENSGALG00000003705	VPS13C	75.7075	38.0025	-0.9943	8.16911e-07	4.43827e-05	-
ENSGALG00000034777	VPS13D	81.19	51.435	-0.6586	4.93216e-05	0.00102333	-
ENSGALG00000041764	VSTM2A	2.1875	0.9475	-1.2071	0.00690369	0.0440199	-
ENSGALG00000049654	VWA3A	2.8875	1.69	-0.7728	0.00384658	0.0281451	-
ENSGALG00000043772	VWA5A1	4.7725	3.0625	-0.64	0.00203139	0.017464	-
ENSGALG00000017272	VWF	0.5375	1.2225	1.1855	0.000845938	0.00890727	-
ENSGALG00000043669	WDFY3	169.395	118.54	-0.515	2.74161e-05	0.000654003	-
ENSGALG00000011365	WDR20	24.6075	16.27	-0.5969	5.41926e-07	3.2454e-05	-
ENSGALG00000006558	WDR60	19.335	11.8425	-0.7072	3.99252e-05	0.000872149	-
ENSGALG00000006002	WHAMM	32.415	22.5025	-0.5266	7.73471e-06	0.000255962	-
ENSGALG00000050742	WHSC1	36.06	24.56	-0.5541	0.000249232	0.00353316	-
ENSGALG00000004401	WNT11B	0.74	0.175	-2.0802	0.0023847	0.0197058	-
ENSGALG00000005401	WNT9A	9.7025	5.4725	-0.8262	6.75454e-07	3.85869e-05	-
ENSGALG00000034834	WWC3	48.35	33.9825	-0.5087	0.000746032	0.00816106	-
ENSGALG00000006025	XIRP1	233.928	139	-0.751	7.31873e-06	0.0002452	-
ENSGALG00000006357	XPC	41.6525	26.9775	-0.6266	5.96617e-08	5.87108e-06	-
ENSGALG00000002706	XRN1	129.1	76.885	-0.7477	1.48655e-05	0.000410164	-
ENSGALG00000014860	YES1	116.132	77.27	-0.5878	3.95502e-05	0.000866652	-
ENSGALG00000032659	ZBED4	72.9225	46.9675	-0.6347	0.00213181	0.0180839	-
ENSGALG00000016147	ZBTB21	42.7375	23.6875	-0.8514	1.86815e-07	1.44251e-05	-
ENSGALG00000023407	ZBTB34	20.9725	12.4275	-0.755	7.78502e-05	0.00144354	-
ENSGALG00000036543	ZBTB38	39.365	21.495	-0.8729	9.59943e-05	0.0016849	-
ENSGALG00000002305	ZBTB41	88.0025	56.0325	-0.6513	1.94753e-05	0.000500658	-
ENSGALG00000025907	ZBTB7A	13.655	8.4075	-0.6997	0.000244535	0.00347828	-
ENSGALG00000035932	ZC2HC1A	12.39	7.6925	-0.6877	9.30918e-05	0.00164491	-
ENSGALG00000039391	ZC3H12B	13.56	7.7975	-0.7983	6.42488e-05	0.00124141	-
ENSGALG00000016984	ZC3H13	162.535	97.7825	-0.7331	6.09719e-05	0.00119229	-
ENSGALG00000008269	ZC3H8	67.9375	38.2625	-0.8283	4.66471e-07	2.89652e-05	-
ENSGALG00000012889	ZCCHC2	45.8325	29.3525	-0.6429	4.56342e-05	0.000963897	-
ENSGALG00000012607	ZCCHC6	65.04	35.13	-0.8886	4.15176e-05	0.000892209	-
ENSGALG00000053997	ZDBF2	55.155	33.0625	-0.7383	6.64419e-10	1.76226e-07	-
ENSGALG00000010253	ZDHHC17	39.785	25.035	-0.6683	1.88948e-06	8.67762e-05	-
ENSGALG00000002124	ZDHHC8	41.28	28.725	-0.5231	0.00038922	0.00494511	-
ENSGALG00000007260	ZEB1	259.702	134.38	-0.9505	6.53465e-08	6.31883e-06	-
ENSGALG00000040465	ZEB2	252.12	156.282	-0.69	5.50833e-08	5.58248e-06	-
ENSGALG00000037698	ZFAT	14	8.875	-0.6576	9.83648e-06	0.000304096	-
ENSGALG00000037164	ZFHX4	108.927	57.12	-0.9313	3.29502e-05	0.000750098	-
ENSGALG00000017139	ZMYM2	36.7675	24.465	-0.5877	8.29474e-05	0.00150865	-
ENSGALG00000006599	ZMYND11	104.308	72.205	-0.5307	0.000368683	0.00475924	-
ENSGALG00000004542	ZMYND8	104.243	58.345	-0.8373	2.11609e-06	9.51114e-05	-
ENSGALG00000014859	ZNF131	17.0275	11.805	-0.5285	0.00137911	0.0130777	-
ENSGALG00000052786	ZNF185	7.8525	4.9625	-0.6621	0.00145469	0.0135926	-
ENSGALG00000013657	ZNF236	34.085	20.0575	-0.765	9.70715e-07	5.06502e-05	-
ENSGALG00000037723	ZNF280D	61.1775	42.6025	-0.5221	0.000278376	0.00384294	-
ENSGALG00000035472	ZNF292	50.71	22.87	-1.1488	2.84984e-08	3.47253e-06	-
ENSGALG00000034040	ZNF318	66.0025	37.3025	-0.8232	6.14369e-07	3.55794e-05	-
ENSGALG00000011283	ZNF385D	21.02	13.9975	-0.5866	0.000456021	0.00549732	-
ENSGALG00000036128	ZNF407	34.1525	18.145	-0.9124	3.28425e-05	0.000748455	-
ENSGALG00000004532	ZNF507	14.825	9.4125	-0.6554	0.000671899	0.00749002	-
ENSGALG00000006966	ZNF518A	28.825	17.1575	-0.7485	0.000199662	0.00298714	-
ENSGALG00000014954	ZNF518B	42.28	28.25	-0.5817	0.00507836	0.0347933	-
ENSGALG00000035602	ZNF536	4.0625	2.1525	-0.9164	2.78993e-05	0.000662295	-
ENSGALG00000005016	ZNF608	9.845	5.925	-0.7326	0.000301544	0.00409308	-
ENSGALG00000034253	ZNF644	130.613	77	-0.7624	9.86756e-06	0.000304106	-
ENSGALG00000022866	ZNF654	36.9	24.7475	-0.5763	0.0020493	0.0175322	-
ENSGALG00000006929	ZNF711	88.1975	53.3575	-0.725	1.13864e-05	0.000336168	-
ENSGALG00000009982	ZNF827	24.245	15.5	-0.6454	0.000728249	0.00799557	-
ENSGALG00000011368	ZNF839	37.725	25.94	-0.5403	1.41322e-07	1.18217e-05	-
ENSGALG00000040010	-	0.0825	0.42	2.3479	0.00390296	0.0284614	-
ENSGALG00000054344	-	0.2975	0.82	1.4627	0.0049989	0.0343471	-
ENSGALG00000050129	-	0.3475	0.8675	1.3199	0.00575901	0.038357	-
ENSGALG00000047638	-	1.24	2.25	0.8596	0.00154479	0.0142826	-
ENSGALG00000041693	-	1.365	2.255	0.7242	0.00310785	0.0239538	-
ENSGALG00000053724	-	5.5225	9.015	0.707	6.11806e-05	0.00119526	-
ENSGALG00000048488	-	8.09	13.1975	0.7061	0.00043051	0.00529472	-
ENSGALG00000050749	-	2.095	3.3525	0.6783	0.00316201	0.0242824	-
ENSGALG00000049021	-	7.66	12.155	0.6661	0.00713911	0.0451387	-
ENSGALG00000051459	-	4.7775	7.3775	0.6269	8.40285e-05	0.00152097	-
ENSGALG00000033867	-	21.8225	33.3375	0.6113	9.12334e-13	6.86857e-10	-
ENSGALG00000051375	-	1.75	2.6275	0.5863	0.00348187	0.0260816	-
ENSGALG00000012544	-	12.86	18.6575	0.5369	6.26476e-06	0.000219371	-
ENSGALG00000051838	-	12.47	8.7075	-0.5181	0.00533118	0.0360983	-
ENSGALG00000053875	-	42.72	29.5625	-0.5311	0.00465647	0.0326759	-
ENSGALG00000042478	-	314.817	217.225	-0.5353	2.086e-06	9.39593e-05	-
ENSGALG00000046093	-	8.03	5.515	-0.542	0.00787155	0.0487717	-
ENSGALG00000051044	-	9.1675	6.2875	-0.544	0.000565587	0.00656169	-
ENSGALG00000046769	-	26.875	18.38	-0.5481	0.00120306	0.0117566	-
ENSGALG00000053867	-	9.6975	6.6125	-0.5524	0.000446684	0.00543088	-
ENSGALG00000024395	-	13.8625	9.4475	-0.5532	0.000845843	0.00890727	-
ENSGALG00000044768	-	16.2225	11.045	-0.5546	9.10558e-05	0.00161815	-
ENSGALG00000047988	-	48.31	32.88	-0.5551	1.19356e-07	1.04399e-05	-
ENSGALG00000049529	-	37.34	25.2875	-0.5623	3.1054e-05	0.000716998	-
ENSGALG00000015615	-	12.2525	8.2875	-0.5641	0.00113147	0.0112031	-
ENSGALG00000036229	-	1982.29	1339.63	-0.5653	9.10556e-07	4.81065e-05	-
ENSGALG00000041183	-	28.4225	19.1325	-0.571	3.01383e-05	0.000699956	-
ENSGALG00000040808	-	19.1375	12.87	-0.5724	6.16145e-05	0.00120262	-
ENSGALG00000054506	-	11.415	7.6575	-0.576	0.00593908	0.0392105	-
ENSGALG00000028803	-	7.0225	4.705	-0.5778	0.00147862	0.0137795	-
ENSGALG00000051988	-	7.8925	5.28	-0.5799	0.00149616	0.0139122	-
ENSGALG00000054475	-	4.6775	3.125	-0.5819	0.00481612	0.0334198	-
ENSGALG00000008689	-	24.615	16.42	-0.5841	0.000880788	0.00917965	-
ENSGALG00000051739	-	11.8575	7.9075	-0.5845	0.000289293	0.0039625	-
ENSGALG00000037040	-	13.3975	8.9175	-0.5873	8.10754e-05	0.00148671	-
ENSGALG00000048379	-	80.14	53.26	-0.5895	2.3895e-05	0.000588443	-
ENSGALG00000053885	-	14.4075	9.565	-0.591	0.000400106	0.00504742	-
ENSGALG00000047606	-	14.03	9.3025	-0.5928	2.32367e-05	0.000575684	-
ENSGALG00000053388	-	16.915	11.21	-0.5935	0.000453182	0.00548082	-
ENSGALG00000047714	-	26.8825	17.7975	-0.595	0.00145677	0.013606	-
ENSGALG00000035760	-	23.83	15.7425	-0.5981	0.000112556	0.00191191	-
ENSGALG00000052874	-	9.755	6.44	-0.5991	0.00277117	0.0220356	-
ENSGALG00000046742	-	6.39	4.21	-0.602	0.00083154	0.00880131	-
ENSGALG00000047879	-	17.065	11.235	-0.603	1.30719e-06	6.49896e-05	-
ENSGALG00000047735	-	17.2675	11.3525	-0.605	3.80108e-06	0.000148052	-
ENSGALG00000009608	-	67.4875	43.8075	-0.6234	1.44695e-05	0.00040081	-
ENSGALG00000041420	-	5.19	3.365	-0.6251	0.00308107	0.0238258	-
ENSGALG00000051184	-	6.44	4.175	-0.6253	0.00127193	0.0123161	-
ENSGALG00000004477	-	29.0225	18.745	-0.6307	0.000465346	0.00558627	-
ENSGALG00000009332	-	70.285	45.195	-0.6371	0.000842434	0.00888814	-
ENSGALG00000005652	-	110.255	70.8175	-0.6387	0.000168043	0.00261814	-
ENSGALG00000040957	-	14.535	9.2875	-0.6462	0.000116914	0.00195599	-
ENSGALG00000035807	-	4.625	2.955	-0.6463	0.00259542	0.0210186	-
ENSGALG00000003500	-	21.995	14.0475	-0.6469	3.27261e-06	0.000132158	-
ENSGALG00000053645	-	5.9525	3.79	-0.6513	0.000892115	0.00926635	-
ENSGALG00000002489	-	31.3125	19.9175	-0.6527	0.000299465	0.00407235	-
ENSGALG00000016036	-	48.0975	30.48	-0.6581	4.1215e-08	4.52507e-06	-
ENSGALG00000053700	-	5.2675	3.3375	-0.6584	0.00178008	0.0158027	-
ENSGALG00000032352	-	4.925	3.115	-0.6609	0.0050659	0.0347282	-
ENSGALG00000055016	-	2.9975	1.8925	-0.6635	0.00745837	0.0467646	-
ENSGALG00000024077	-	9.7625	6.16	-0.6643	0.00233551	0.0193906	-
ENSGALG00000047206	-	7.1675	4.5175	-0.6659	0.000355957	0.00465193	-
ENSGALG00000016808	-	82.565	51.87	-0.6706	2.08886e-05	0.000529245	-
ENSGALG00000006404	-	115.808	72.135	-0.683	6.7016e-06	0.000230833	-
ENSGALG00000048563	-	42.48	26.3775	-0.6875	1.02546e-09	2.49182e-07	-
ENSGALG00000033126	-	82.7225	51.2075	-0.6919	3.81844e-06	0.000148237	-
ENSGALG00000049014	-	3.3825	2.0875	-0.6963	0.00419563	0.0300523	-
ENSGALG00000053469	-	4.5175	2.7875	-0.6966	0.00542556	0.0365986	-
ENSGALG00000015352	-	22.46	13.79	-0.7037	1.57843e-07	1.27974e-05	-
ENSGALG00000013764	-	34.4025	21.0975	-0.7054	4.68344e-07	2.89652e-05	-
ENSGALG00000004108	-	51.935	31.83	-0.7063	0.00132793	0.0127124	-
ENSGALG00000051113	-	106.095	64.955	-0.7078	3.70184e-06	0.000145587	-
ENSGALG00000052799	-	4.8675	2.9725	-0.7115	0.000987697	0.0100437	-
ENSGALG00000050885	-	2.87	1.7525	-0.7116	0.00436079	0.0309826	-
ENSGALG00000048906	-	92.82	56.5975	-0.7137	0.000461794	0.00555312	-
ENSGALG00000052369	-	6.37	3.8775	-0.7162	0.000114549	0.00193071	-
ENSGALG00000011225	-	7.055	4.275	-0.7227	0.000868989	0.0091007	-
ENSGALG00000047835	-	2.97	1.7925	-0.7285	0.00288467	0.022656	-
ENSGALG00000052503	-	3.6975	2.2175	-0.7376	0.00172746	0.0155089	-
ENSGALG00000047486	-	53.4375	32.025	-0.7387	0.000444614	0.00541761	-
ENSGALG00000051209	-	7.9775	4.7775	-0.7397	0.00160002	0.0146391	-
ENSGALG00000048737	-	4.785	2.8625	-0.7412	0.000327949	0.00438653	-
ENSGALG00000035136	-	6.35	3.7925	-0.7436	0.00265353	0.0213416	-
ENSGALG00000048656	-	3.8575	2.3025	-0.7445	0.000656218	0.0073582	-
ENSGALG00000003387	-	7.4575	4.4475	-0.7457	0.00205924	0.01761	-
ENSGALG00000055117	-	29.565	17.6225	-0.7465	0.000171266	0.00266245	-
ENSGALG00000049176	-	13.6875	8.1025	-0.7564	0.000573177	0.00663026	-
ENSGALG00000015705	-	10.245	6.06	-0.7575	1.79569e-07	1.3968e-05	-
ENSGALG00000015019	-	12.6625	7.49	-0.7575	0.000187207	0.00285138	-
ENSGALG00000052725	-	8.1125	4.78	-0.7631	3.89808e-05	0.000858081	-
ENSGALG00000047831	-	3.1825	1.875	-0.7633	0.00222032	0.0186471	-
ENSGALG00000039688	-	5.0175	2.9475	-0.7675	0.00092117	0.00949085	-
ENSGALG00000012223	-	2.7825	1.6325	-0.7693	0.00469363	0.0328492	-
ENSGALG00000047577	-	6.87	4.03	-0.7695	0.00114484	0.0113248	-
ENSGALG00000038551	-	9.2775	5.44	-0.7701	2.27824e-06	0.000100261	-
ENSGALG00000049431	-	49.62	29.025	-0.7736	0.00161714	0.0147553	-
ENSGALG00000054498	-	7.58	4.43	-0.7749	0.000379196	0.00485924	-
ENSGALG00000011177	-	2.6	1.5125	-0.7816	0.00364921	0.0269346	-
ENSGALG00000051518	-	5.26	3.04	-0.791	0.000533386	0.00624307	-
ENSGALG00000011990	-	84.8175	48.785	-0.7979	1.80764e-06	8.43031e-05	-
ENSGALG00000005996	-	21.17	12.145	-0.8017	0.000367346	0.00474489	-
ENSGALG00000051122	-	15.27	8.7325	-0.8062	0.00138064	0.0130863	-
ENSGALG00000037071	-	2.2925	1.31	-0.8074	0.00574295	0.0382742	-
ENSGALG00000047058	-	61.725	35.2575	-0.8079	1.80841e-07	1.40151e-05	-
ENSGALG00000052991	-	20.2975	11.59	-0.8084	0.00212179	0.0180352	-
ENSGALG00000050631	-	8.875	5.0625	-0.8099	5.22195e-06	0.000191109	-
ENSGALG00000051152	-	63.71	36.31	-0.8112	0.000258017	0.00361942	-
ENSGALG00000013101	-	2.3925	1.3625	-0.8123	0.00768193	0.0478249	-
ENSGALG00000046969	-	7.1725	4.0825	-0.813	0.000853195	0.00896577	-
ENSGALG00000042151	-	12.8725	7.325	-0.8134	9.09716e-05	0.00161815	-
ENSGALG00000054435	-	4.99	2.8375	-0.8144	0.00145245	0.0135897	-
ENSGALG00000008784	-	2.975	1.6875	-0.818	0.00785803	0.0487343	-
ENSGALG00000032840	-	13.89	7.865	-0.8205	7.50182e-06	0.000249824	-
ENSGALG00000010030	-	42.775	24.0975	-0.8279	0.000100076	0.00174348	-
ENSGALG00000053898	-	6.76	3.8075	-0.8282	3.53742e-05	0.000799237	-
ENSGALG00000036848	-	4.7675	2.685	-0.8283	0.000473407	0.00565727	-
ENSGALG00000044064	-	43.5	24.3875	-0.8349	1.07621e-06	5.54685e-05	-
ENSGALG00000051383	-	6.475	3.63	-0.8349	3.57684e-05	0.000804694	-
ENSGALG00000053621	-	2.25	1.2575	-0.8394	0.00672099	0.0431174	-
ENSGALG00000046819	-	12.0175	6.705	-0.8418	0.000827948	0.00878367	-
ENSGALG00000051922	-	46.9125	26.0725	-0.8474	3.8441e-08	4.33334e-06	-
ENSGALG00000046955	-	6.1625	3.425	-0.8474	8.97947e-07	4.75596e-05	-
ENSGALG00000053335	-	18.8575	10.435	-0.8537	0.0016958	0.0152897	-
ENSGALG00000041179	-	4.065	2.2475	-0.8549	0.00721913	0.0455354	-
ENSGALG00000014689	-	3.37	1.8625	-0.8555	0.00101341	0.0102804	-
ENSGALG00000002287	-	6.7225	3.7075	-0.8586	0.00104259	0.0105157	-
ENSGALG00000031167	-	10.6275	5.8425	-0.8631	4.24142e-06	0.000161097	-
ENSGALG00000049285	-	71.475	39.235	-0.8653	7.62136e-05	0.0014205	-
ENSGALG00000048996	-	5.8425	3.205	-0.8663	0.000168932	0.00263005	-
ENSGALG00000032684	-	9.5175	5.165	-0.8818	4.6127e-08	4.92124e-06	-
ENSGALG00000015271	-	45.63	24.7075	-0.885	2.74259e-05	0.000654003	-
ENSGALG00000049819	-	4.06	2.1925	-0.8889	0.00291707	0.0228424	-
ENSGALG00000050647	-	2.3425	1.2625	-0.8918	0.00339703	0.0256113	-
ENSGALG00000031648	-	5.3875	2.8975	-0.8948	8.23836e-06	0.000267588	-
ENSGALG00000033647	-	12.27	6.5975	-0.8951	0.000107089	0.0018428	-
ENSGALG00000051696	-	9.2425	4.96	-0.8979	2.29034e-05	0.000569344	-
ENSGALG00000054431	-	3.8125	2.0375	-0.9039	0.000146067	0.00233796	-
ENSGALG00000049035	-	3.2	1.71	-0.9041	0.0078444	0.0487069	-
ENSGALG00000016065	-	78.375	41.85	-0.9052	1.45828e-05	0.000403418	-
ENSGALG00000038780	-	68.4625	36.52	-0.9066	1.83037e-06	8.51747e-05	-
ENSGALG00000053491	-	10.185	5.4325	-0.9068	1.14326e-08	1.72142e-06	-
ENSGALG00000049401	-	11.6825	6.22	-0.9094	0.000243788	0.00347233	-
ENSGALG00000031262	-	8.0475	4.275	-0.9126	0.00636474	0.0413846	-
ENSGALG00000050196	-	2.1625	1.1425	-0.9205	0.00758005	0.0473164	-
ENSGALG00000055124	-	4.68	2.46	-0.9279	9.25978e-05	0.00164	-
ENSGALG00000054726	-	2.995	1.5725	-0.9295	0.00203426	0.0174673	-
ENSGALG00000035050	-	13.8875	7.29	-0.9298	5.09417e-05	0.00104156	-
ENSGALG00000048936	-	17.04	8.9325	-0.9318	5.31568e-05	0.00107952	-
ENSGALG00000049190	-	2.675	1.3925	-0.9419	0.00346822	0.0259993	-
ENSGALG00000036447	-	6.8075	3.54	-0.9434	0.00225811	0.0188893	-
ENSGALG00000047592	-	1.635	0.85	-0.9438	0.0048489	0.0335901	-
ENSGALG00000004192	-	52.7325	27.3425	-0.9475	6.97544e-08	6.6535e-06	-
ENSGALG00000051862	-	2.7075	1.4025	-0.949	0.0061229	0.0400841	-
ENSGALG00000029635	-	11.9925	6.2075	-0.95	3.35056e-06	0.000134025	-
ENSGALG00000046709	-	1.875	0.9675	-0.9546	0.00354571	0.0263982	-
ENSGALG00000051083	-	11.6925	6.005	-0.9613	1.33023e-06	6.56704e-05	-
ENSGALG00000012382	-	13.76	7.0525	-0.9643	2.32582e-09	4.53965e-07	-
ENSGALG00000052242	-	7.455	3.82	-0.9646	0.000260916	0.0036497	-
ENSGALG00000034999	-	60.51	30.6275	-0.9823	1.72564e-11	8.08367e-09	-
ENSGALG00000054173	-	8.745	4.3975	-0.9918	2.916e-07	2.03133e-05	-
ENSGALG00000043903	-	15.135	7.575	-0.9986	1.76414e-12	1.19962e-09	-
ENSGALG00000048161	-	2.86	1.43	-1	0.00602918	0.0396429	-
ENSGALG00000050688	-	13.605	6.775	-1.0058	3.2078e-08	3.79889e-06	-
ENSGALG00000048335	-	3.975	1.9725	-1.0109	9.02963e-06	0.000286579	-
ENSGALG00000039177	-	24.8325	12.2775	-1.0162	1.16411e-05	0.000340824	-
ENSGALG00000052619	-	31.935	15.775	-1.0175	1.05205e-09	2.49182e-07	-
ENSGALG00000035293	-	1.61	0.79	-1.0271	0.00580784	0.0385988	-
ENSGALG00000054028	-	5.8325	2.8575	-1.0294	0.00332701	0.0252289	-
ENSGALG00000050405	-	16.25	7.87	-1.046	1.63165e-05	0.000437599	-
ENSGALG00000047203	-	21.395	10.2825	-1.0571	1.55181e-05	0.000419386	-
ENSGALG00000015451	-	155.625	74.77	-1.0575	2.51727e-11	1.04047e-08	-
ENSGALG00000048828	-	4.6575	2.235	-1.0593	0.00124884	0.0121148	-
ENSGALG00000030429	-	2.2375	1.0725	-1.0609	0.000798588	0.00853587	-
ENSGALG00000041014	-	3.3675	1.61	-1.0646	0.000282963	0.00389097	-
ENSGALG00000043541	-	34.3325	16.3725	-1.0683	1.45128e-07	1.20921e-05	-
ENSGALG00000045232	-	1.705	0.8125	-1.0693	0.00485222	0.0336021	-
ENSGALG00000052696	-	2.215	1.0525	-1.0735	0.000463506	0.00557053	-
ENSGALG00000007976	-	1.4725	0.6975	-1.078	0.00536131	0.0362349	-
ENSGALG00000052133	-	2.8525	1.35	-1.0793	5.0133e-05	0.00103191	-
ENSGALG00000001206	-	1.1	0.52	-1.0809	0.00681742	0.0436017	-
ENSGALG00000050210	-	23.5625	11.13	-1.082	5.65596e-11	2.0468e-08	-
ENSGALG00000051334	-	1.5725	0.7325	-1.1022	0.00626437	0.0408074	-
ENSGALG00000048748	-	2.5575	1.1825	-1.1129	0.00747201	0.0468222	-
ENSGALG00000049133	-	3.055	1.405	-1.1206	0.00041091	0.0051315	-
ENSGALG00000030000	-	2.015	0.925	-1.1233	0.00143737	0.0134966	-
ENSGALG00000053746	-	3.3125	1.5125	-1.131	0.000428936	0.00528461	-
ENSGALG00000052770	-	8.3175	3.785	-1.1359	0.000110879	0.00189565	-
ENSGALG00000046952	-	2.1075	0.9575	-1.1382	0.00566245	0.0378334	-
ENSGALG00000049657	-	2.735	1.2325	-1.15	0.000221602	0.00322649	-
ENSGALG00000029644	-	4.92	2.2075	-1.1562	2.80198e-06	0.000118132	-
ENSGALG00000012317	-	4.91	2.2025	-1.1566	2.60823e-07	1.8894e-05	-
ENSGALG00000047047	-	5.85	2.6225	-1.1575	1.54908e-08	2.14833e-06	-
ENSGALG00000048310	-	255.583	114.478	-1.1587	4.86859e-11	1.866e-08	-
ENSGALG00000038222	-	14.8725	6.6175	-1.1683	1.27993e-05	0.0003651	-
ENSGALG00000050863	-	5.065	2.245	-1.1738	0.000214697	0.00315167	-
ENSGALG00000054877	-	1.225	0.5425	-1.1751	0.00243262	0.0200233	-
ENSGALG00000051816	-	1.4775	0.6475	-1.1902	0.00265865	0.0213747	-
ENSGALG00000051803	-	2.1925	0.955	-1.199	0.000675902	0.00752668	-
ENSGALG00000054871	-	2.055	0.895	-1.1992	0.00162032	0.0147672	-
ENSGALG00000050442	-	3.6075	1.57	-1.2002	7.84209e-07	4.37332e-05	-
ENSGALG00000049185	-	1.1	0.4775	-1.2039	0.00729903	0.0459569	-
ENSGALG00000047845	-	2.8175	1.215	-1.2135	9.04208e-05	0.00161258	-
ENSGALG00000003378	-	10.9925	4.7375	-1.2143	0.000189363	0.00287105	-
ENSGALG00000038920	-	1.97	0.8425	-1.2254	0.000372497	0.00479199	-
ENSGALG00000053565	-	1.1125	0.4725	-1.2354	0.0056865	0.037958	-
ENSGALG00000052692	-	4.9	2.065	-1.2466	2.2482e-05	0.000560853	-
ENSGALG00000049622	-	2.3975	1.01	-1.2472	0.000440017	0.00537402	-
ENSGALG00000049278	-	2.09	0.8775	-1.252	0.000341326	0.00452526	-
ENSGALG00000053045	-	1	0.4175	-1.2602	0.00468861	0.0328358	-
ENSGALG00000053046	-	65.405	27.055	-1.2735	5.5076e-14	6.45001e-11	-
ENSGALG00000054339	-	1.4525	0.5825	-1.3182	0.00785806	0.0487343	-
ENSGALG00000049301	-	2.0675	0.8225	-1.3298	0.00545302	0.0367369	-
ENSGALG00000049699	-	4.7625	1.8925	-1.3314	5.28052e-08	5.45654e-06	-
ENSGALG00000044816	-	1.7025	0.6725	-1.34	0.000167578	0.00261283	-
ENSGALG00000049277	-	1.87	0.7375	-1.3423	0.000886153	0.0092111	-
ENSGALG00000046927	-	2.0075	0.7725	-1.3778	6.66965e-05	0.00128164	-
ENSGALG00000041098	-	4.4825	1.72	-1.3819	1.69971e-05	0.000451248	-
ENSGALG00000047880	-	1.0325	0.395	-1.3862	0.00273811	0.0218386	-
ENSGALG00000050975	-	0.92	0.35	-1.3943	0.00290357	0.0227875	-
ENSGALG00000029853	-	1.01	0.3825	-1.4008	0.00576351	0.0383748	-
ENSGALG00000054951	-	2.9225	1.1025	-1.4064	0.00107357	0.0107408	-
ENSGALG00000048400	-	1.0175	0.3775	-1.4305	0.00170403	0.0153509	-
ENSGALG00000030684	-	2.795	1.03	-1.4402	4.06299e-05	0.000882967	-
ENSGALG00000005359	-	1.51	0.555	-1.444	0.000196986	0.00295549	-
ENSGALG00000054780	-	1.795	0.655	-1.4544	2.63504e-05	0.000633371	-
ENSGALG00000054260	-	1.0925	0.395	-1.4677	0.001847	0.016234	-
ENSGALG00000047512	-	1.4225	0.5125	-1.4728	8.74463e-05	0.00156749	-
ENSGALG00000051960	-	1.0925	0.39	-1.4861	0.0012983	0.0124921	-
ENSGALG00000052726	-	1.3675	0.485	-1.4955	0.00337376	0.0254998	-
ENSGALG00000029256	-	1.495	0.5275	-1.5029	0.000491715	0.00584952	-
ENSGALG00000042383	-	1.3775	0.485	-1.506	0.0021292	0.0180836	-
ENSGALG00000031045	-	1.52	0.52	-1.5475	0.00094332	0.00965769	-
ENSGALG00000048962	-	1.5075	0.5075	-1.5707	0.00222243	0.0186538	-
ENSGALG00000048408	-	0.9325	0.3125	-1.5772	0.00328024	0.024954	-
ENSGALG00000052741	-	12.1325	4.0475	-1.5838	2.45377e-11	1.03765e-08	-
ENSGALG00000053934	-	2.74	0.905	-1.5982	1.17971e-06	5.98092e-05	-
ENSGALG00000047598	-	1.2275	0.405	-1.5997	0.000182674	0.00280211	-
ENSGALG00000052349	-	0.715	0.235	-1.6053	0.00543183	0.0366228	-
ENSGALG00000051939	-	4.5625	1.4875	-1.6169	2.40189e-09	4.6029e-07	-
ENSGALG00000050329	-	1.22	0.3975	-1.6179	8.69458e-05	0.00155985	-
ENSGALG00000052462	-	1.2875	0.4175	-1.6247	0.000254149	0.00358359	-
ENSGALG00000049561	-	0.785	0.2475	-1.6653	0.00474897	0.0331375	-
ENSGALG00000049091	-	1.395	0.4375	-1.6729	7.96875e-05	0.00146837	-
ENSGALG00000048536	-	0.9825	0.3075	-1.6759	0.00145228	0.0135897	-
ENSGALG00000043474	-	0.695	0.215	-1.6927	0.00654828	0.0423039	-
ENSGALG00000055051	-	0.89	0.275	-1.6944	0.00507895	0.0347933	-
ENSGALG00000051229	-	4.2225	1.2925	-1.7079	4.0706e-09	7.52704e-07	-
ENSGALG00000050089	-	2.175	0.6625	-1.715	4.73918e-05	0.000993061	-
ENSGALG00000021855	-	0.8825	0.265	-1.7356	0.000636768	0.00722058	-
ENSGALG00000040995	-	200.713	60.035	-1.7413	4.50806e-17	1.30181e-13	-
ENSGALG00000052907	-	75.7125	22.5525	-1.7472	6.35237e-16	1.21735e-12	-
ENSGALG00000048950	-	1.605	0.47	-1.7718	6.79249e-05	0.00130169	-
ENSGALG00000053408	-	11.2925	3.125	-1.8534	1.55376e-13	1.55968e-10	-
ENSGALG00000050717	-	5.5725	1.53	-1.8648	4.17887e-10	1.20672e-07	-
ENSGALG00000053828	-	0.6375	0.175	-1.8651	0.00652358	0.0421831	-
ENSGALG00000049455	-	0.675	0.1825	-1.887	0.00446601	0.031613	-
ENSGALG00000050853	-	1.78	0.4775	-1.8983	4.19709e-06	0.00016028	-
ENSGALG00000048303	-	0.7625	0.1975	-1.9489	0.000822724	0.00873704	-
ENSGALG00000052941	-	0.5325	0.1325	-2.0068	0.00344105	0.0258416	-
ENSGALG00000052252	-	0.625	0.1525	-2.035	0.00290652	0.0227974	-
ENSGALG00000047620	-	0.5825	0.14	-2.0568	0.00296888	0.0231964	-
ENSGALG00000054302	-	0.8125	0.195	-2.0589	0.00073807	0.00809496	-
ENSGALG00000016646	-	0.7175	0.1675	-2.0988	0.000975204	0.00993611	-
ENSGALG00000034022	-	0.4975	0.11	-2.1772	0.00268415	0.0215113	-
ENSGALG00000054893	-	0.42	0.0925	-2.1829	0.00504523	0.0346316	-
ENSGALG00000053084	-	0.4325	0.095	-2.1867	0.00609921	0.0399787	-
ENSGALG00000043368	-	0.49	0.1075	-2.1884	0.00664375	0.0427634	-
ENSGALG00000050849	-	0.73	0.16	-2.1898	0.00133736	0.0127853	-
ENSGALG00000054409	-	0.42	0.0875	-2.263	0.00711695	0.0450256	-
ENSGALG00000049121	-	0.4	0.0825	-2.2775	0.00785132	0.0487343	-
ENSGALG00000041541	-	1.9425	0.39	-2.3164	8.57966e-06	0.000275899	-
ENSGALG00000054456	-	1.035	0.205	-2.3359	2.55304e-05	0.000618882	-
ENSGALG00000025643	-	0.5075	0.095	-2.4174	0.0017304	0.0155193	-
ENSGALG00000051776	-	142.213	23.8425	-2.5764	2.5459e-47	5.36675e-43	-
ENSGALG00000052100	-	0.605	0.0925	-2.7094	0.000420724	0.00521256	-
ENSGALG00000051980	-	0.7725	0.105	-2.8791	3.79768e-05	0.000841799	-
ENSGALG00000051100	-	0.2175	0.0125	-4.121	0.0041184	0.0296604	-
ENSGALG00000050659	-	0.2425	0.0125	-4.278	0.0025122	0.0205534	-
ENSGALG00000048500	-	0.1825	0.001	-7.5118	0.00535218	0.0362195	-
