# Supplementary material for: Transcriptome sequencing analysis of the role of miR-499-5p and SOX6 in chicken skeletal myofiber specification
Source: Front Genet. 2022 Sep 15;13:1008649. doi: 10.3389/fgene.2022.1008649 (PMC9521549; doi:10.3389/fgene.2022.1008649)
Supplement: Supplementary file 4 [file Table4.XLSX]

## Sheet: Sheet1
TableS4 Detail information of the DEGs between miR-499-5p overexpressing and NC CPMs
id	Gene symbol	NC_mean	M_mean	log2(fc)	PValue	FDR
ENSGALG00000013244	ABCC9	60.4725	46.1275	-0.3907	5.37301e-10	2.00385e-07
ENSGALG00000016919	ACOD1	18.41	13.2825	-0.471	6.30122e-06	0.000756787
ENSGALG00000011086	ACTA1	219.387	386.067	0.8154	1.22119e-38	4.32667e-35
ENSGALG00000041634	ACTG2	52.97	77.1375	0.5423	5.22519e-13	3.26697e-10
ENSGALG00000053549	ADAM8	31.63	40.395	0.3529	4.7544e-05	0.00396349
ENSGALG00000021475	ADAR	61.115	47.72	-0.3569	5.35215e-06	0.000665356
ENSGALG00000016826	ADPRHL1	9.71	15.995	0.7201	1.80391e-10	7.51914e-08
ENSGALG00000009995	AKAP6	67.3825	52.1225	-0.3705	2.22519e-08	5.69916e-06
ENSGALG00000054655	ALPK2	31.79	25.265	-0.3314	3.10994e-05	0.00275463
ENSGALG00000030125	ANKRD10	109.485	79.545	-0.4609	1.47022e-09	4.96093e-07
ENSGALG00000008185	AOX1	131.613	102.165	-0.3654	3.67974e-10	1.42225e-07
ENSGALG00000011531	APAF1	45.88	36.9875	-0.3108	0.00011513	0.0077886
ENSGALG00000000220	APC	235.445	193.958	-0.2796	5.761e-05	0.00454198
ENSGALG00000004261	AQP9	102.225	80.2075	-0.3499	9.12789e-10	3.18708e-07
ENSGALG00000010031	ARHGAP10	39.795	32.965	-0.2717	0.000887076	0.0382504
ENSGALG00000007254	ARHGAP12	57.0225	47.405	-0.2665	0.000629872	0.0297551
ENSGALG00000036566	ARHGAP20B	116.225	148.71	0.3556	4.42239e-17	4.47672e-14
ENSGALG00000042604	ARX	1.525	2.915	0.9347	0.000397245	0.0202996
ENSGALG00000010881	ASB2	6.6775	9.93	0.5725	5.24701e-06	0.000658893
ENSGALG00000010837	ASB5	212.975	175.625	-0.2782	3.26096e-12	1.82425e-09
ENSGALG00000016685	ASMT	0.4625	5.135	3.4728	9.96856e-31	2.11912e-27
ENSGALG00000023689	ASS1	53.54	44.22	-0.2759	0.00105739	0.0438169
ENSGALG00000032287	ATP2A2	303.965	428.99	0.497	7.24885e-47	3.8524e-43
ENSGALG00000016446	ATP6V1C2	44.6225	36.465	-0.2913	1.80398e-05	0.00180891
ENSGALG00000014236	ATP8A1	30.065	22.9075	-0.3923	8.33682e-07	0.000139686
ENSGALG00000025945	AVD	81.14	66.9425	-0.2775	0.00108191	0.0444846
ENSGALG00000015151	B4GALT6	15.655	20.0175	0.3546	9.13475e-05	0.00649082
ENSGALG00000009846	BBS5	117.545	92.2125	-0.3502	1.12967e-11	6.00365e-09
ENSGALG00000045469	BCAN	16.135	24.4775	0.6013	1.46699e-11	7.60618e-09
ENSGALG00000007357	BCL6	62.195	49.88	-0.3183	5.79336e-06	0.000707789
ENSGALG00000005408	BCO1	9.8025	6.475	-0.5983	6.47704e-05	0.00488258
ENSGALG00000033932	BF1	43.2425	34.1625	-0.34	9.13237e-05	0.00649082
ENSGALG00000041380	BF2	84.23	67.51	-0.3192	0.000166578	0.0103541
ENSGALG00000029811	BMPER	55.0575	68.485	0.3148	8.5453e-09	2.45481e-06
ENSGALG00000008233	BUB1	31.6475	38.4175	0.2797	1.23344e-05	0.00132427
ENSGALG00000036892	BUB1B	24.475	30.0975	0.2983	9.8226e-05	0.00685766
ENSGALG00000014659	C1R	114.683	79.36	-0.5312	0.000731408	0.0332734
ENSGALG00000014603	C1S	346.855	220.57	-0.6531	7.88533e-07	0.000135183
ENSGALG00000053296	C3H8ORF80	5.815	3.28	-0.8261	0.000135498	0.00885451
ENSGALG00000030781	CA2	14.1075	18.5825	0.3975	1.6855e-05	0.00169812
ENSGALG00000001525	CALCOCO2	142.827	113.455	-0.3322	4.8043e-08	1.11011e-05
ENSGALG00000040131	CAMKK2	45.68	32.515	-0.4905	1.62669e-06	0.000236647
ENSGALG00000009050	CAPN3	23.235	15.7575	-0.5603	2.39186e-09	7.70395e-07
ENSGALG00000008933	CASP7	25.5925	19.9125	-0.362	4.67276e-05	0.00391077
ENSGALG00000043287	CAV1	120.77	146.42	0.2779	1.50204e-08	3.96948e-06
ENSGALG00000008351	CAV3	75.37	62.6125	-0.2675	1.18567e-06	0.000181331
ENSGALG00000020788	CCDC141	15.4325	10.285	-0.5854	5.59108e-06	0.000687024
ENSGALG00000029788	CCK	4.1725	5.955	0.5132	0.00121859	0.0486933
ENSGALG00000014585	CCL26	39.3225	30.6175	-0.361	0.000305261	0.016752
ENSGALG00000034478	CCL4	23.945	30.595	0.3536	0.000365832	0.0191078
ENSGALG00000011881	CCNA2	59.0275	71.715	0.2809	1.46753e-07	3.11967e-05
ENSGALG00000003485	CCND3	16.1	20.0875	0.3192	0.000128612	0.0084908
ENSGALG00000038502	CCNF	25.325	30.4975	0.2681	7.78566e-05	0.00566806
ENSGALG00000046032	CD83	15.7825	12.3975	-0.3483	0.00058576	0.0280453
ENSGALG00000032349	CDH5	4.075	6.095	0.5808	0.000276418	0.0153423
ENSGALG00000034505	CDKN2A	5.865	8.225	0.4879	0.000614796	0.0292379
ENSGALG00000005038	CENPI	29.9225	36.1975	0.2747	5.95971e-05	0.00462378
ENSGALG00000030719	CLMN	14.645	18.2575	0.3181	0.000951804	0.0403861
ENSGALG00000028982	CMPK2	107.88	42.8125	-1.3333	1.89984e-05	0.0018961
ENSGALG00000010149	CMTR1	86.41	65.1325	-0.4078	2.34718e-06	0.000326119
ENSGALG00000026553	CMYA5	112.41	68.8575	-0.7071	5.98696e-05	0.00462517
ENSGALG00000038022	COL22A1	1.925	3.7075	0.9456	1.19128e-05	0.00129433
ENSGALG00000006708	COL23A1	6.01	10.58	0.8159	1.28172e-10	5.56059e-08
ENSGALG00000028949	CORO6	10.8475	8.0975	-0.4218	0.000372395	0.0193082
ENSGALG00000033512	CPEB4	28.4025	23.065	-0.3003	0.000464266	0.0230055
ENSGALG00000016693	CSF2RA	36.455	30.0625	-0.2782	0.000166155	0.0103541
ENSGALG00000002678	CSPG4	61.4525	76.625	0.3183	7.18789e-08	1.59167e-05
ENSGALG00000004044	CSRP3	195.82	154.3	-0.3438	2.84178e-12	1.67807e-09
ENSGALG00000025822	CYP1B1	56.54	68.9125	0.2855	1.01481e-06	0.000160579
ENSGALG00000009639	DDX60	11.8325	7.4675	-0.6641	2.37662e-05	0.00225545
ENSGALG00000012944	DENND5B	9.2525	11.825	0.3539	0.00108416	0.0444846
ENSGALG00000023821	DHX58	13.5425	8.495	-0.6728	7.04687e-06	0.000836885
ENSGALG00000041454	DNMT3A	64.8025	50.785	-0.3516	7.93002e-06	0.000926244
ENSGALG00000007582	DPYSL3	151.058	183.373	0.2797	1.77054e-09	5.79049e-07
ENSGALG00000012075	DTX3L	43.49	24.7475	-0.8134	3.64033e-16	3.36461e-13
ENSGALG00000041510	DUOX1	7.915	4.8875	-0.6955	2.3343e-05	0.00223525
ENSGALG00000011280	EEA1	152.76	124.9	-0.2905	2.6927e-05	0.00247798
ENSGALG00000003726	EGFLAM	21.245	25.525	0.2648	0.000740034	0.0335429
ENSGALG00000010560	EIF2AK2	91.91	51.68	-0.8306	9.3611e-06	0.00108151
ENSGALG00000032997	EMILIN2	391.92	480.837	0.295	1.09654e-15	9.71263e-13
ENSGALG00000037587	ENPP3	46.66	68.2225	0.5481	2.27098e-22	2.8398e-19
ENSGALG00000014684	ERAP1	143.343	96.595	-0.5694	3.92805e-05	0.00336704
ENSGALG00000000535	ERRFI1	31.9375	40.0075	0.325	9.19603e-07	0.000148098
ENSGALG00000037050	FABP3	85.195	70.98	-0.2634	0.000731651	0.0332734
ENSGALG00000038933	FABP7	22.865	28.3275	0.3091	6.06115e-05	0.00463481
ENSGALG00000031615	FAIM2	0.001	0.3525	8.4615	2.98254e-05	0.00269268
ENSGALG00000042679	FAM134B	67.6725	54.4725	-0.313	8.81197e-07	0.000144436
ENSGALG00000028459	FAM180A	57.43	46.815	-0.2948	1.19947e-05	0.00129433
ENSGALG00000045115	FCER2	29.1825	19.61	-0.5735	2.44407e-09	7.75464e-07
ENSGALG00000033781	FEN1	17.1775	21.8825	0.3493	2.84543e-05	0.00258496
ENSGALG00000008546	FGD5	6.8	9.13	0.4251	0.00050894	0.0249287
ENSGALG00000014872	FGF10	120.797	146.685	0.2801	2.30262e-08	5.82726e-06
ENSGALG00000009268	FGG	0.64	2.0525	1.6812	3.05029e-07	5.84172e-05
ENSGALG00000006190	FHL1	250.912	178.14	-0.4942	9.99009e-27	1.51692e-23
ENSGALG00000039001	FILIP1	174.363	138.535	-0.3318	1.5125e-08	3.96948e-06
ENSGALG00000011663	FNDC1	199.27	162.607	-0.2933	9.70045e-06	0.00110274
ENSGALG00000038576	FNDC9	0.015	0.825	5.7814	4.79838e-07	8.79345e-05
ENSGALG00000033671	FREM2	13.0375	16.8725	0.372	0.000221105	0.0128072
ENSGALG00000012577	FRMD3	130.04	107.84	-0.2701	4.94812e-05	0.00407702
ENSGALG00000023933	G0S2	142.85	171.643	0.2649	9.54445e-06	0.00109084
ENSGALG00000010593	GALC	72.82	93.265	0.357	5.74429e-14	3.9391e-11
ENSGALG00000000720	GBP1	70.36	36.4375	-0.9493	0.000204417	0.0122408
ENSGALG00000026152	GBP4L	25.565	13.18	-0.9558	1.12455e-05	0.00125819
ENSGALG00000016313	GCLC	75.8325	60.4275	-0.3276	5.75864e-08	1.30231e-05
ENSGALG00000008902	GIPC2	23.425	17.255	-0.441	3.26032e-06	0.000430484
ENSGALG00000007065	GJD4	6.5225	12.915	0.9856	2.40396e-17	2.55517e-14
ENSGALG00000055021	GREM2	13.965	19.335	0.4694	1.91764e-07	3.88241e-05
ENSGALG00000004083	GRIA1	13.1875	9.9	-0.4137	0.000437532	0.0218334
ENSGALG00000037545	GRIP2	32.4625	24.6275	-0.3985	2.78332e-06	0.00037448
ENSGALG00000016556	GVINP1	6.055	3.0975	-0.967	6.92797e-05	0.00513153
ENSGALG00000029596	HAS2	16.145	12.225	-0.4013	0.000249118	0.0140471
ENSGALG00000006138	HELZ2	84.7875	53.0475	-0.6766	0.000975842	0.0413236
ENSGALG00000005297	HHATL	19.545	24.5325	0.3279	0.000168619	0.0104504
ENSGALG00000029393	HOXC10	14.525	11.3475	-0.3562	0.00105483	0.0438169
ENSGALG00000037272	HOXD8	13.195	16.6775	0.3379	0.000892275	0.0383967
ENSGALG00000036796	HYLS1	4.0575	5.77	0.508	0.0011459	0.0464877
ENSGALG00000021627	IFI27L2	6.3425	3.7175	-0.7707	0.000217416	0.0126973
ENSGALG00000002832	IFI35	44.26	31.1425	-0.5071	0.00120103	0.0482635
ENSGALG00000048091	IFI35	17.96	12.8175	-0.4867	5.24907e-07	9.53715e-05
ENSGALG00000013575	IFI6	32.1425	12.31	-1.3847	0.000224809	0.0129698
ENSGALG00000041192	IFIH1	60.215	32.945	-0.8701	3.23406e-05	0.00284089
ENSGALG00000045085	IFIT5	494.887	225.512	-1.1339	5.2232e-05	0.00423766
ENSGALG00000000295	IGFN1	12.8925	9.655	-0.4172	0.000991912	0.0418374
ENSGALG00000009870	IL15	5.5	3.555	-0.6296	0.00108606	0.0444846
ENSGALG00000030800	IL31RA	28.85	35.2525	0.2892	3.05137e-05	0.00271406
ENSGALG00000012975	IQSEC3	1.6475	2.955	0.8429	0.000365528	0.0191078
ENSGALG00000006785	IRF1	26.3925	16.2525	-0.6995	0.000469737	0.0232225
ENSGALG00000041577	ITGA4	92.29	110.84	0.2642	1.07833e-05	0.00121286
ENSGALG00000041978	K123	19.1375	13.3325	-0.5215	2.61197e-07	5.14123e-05
ENSGALG00000031754	KCNG2	8.2225	10.7625	0.3884	0.000916577	0.0391257
ENSGALG00000007766	KIAA1217	121.463	97.5325	-0.3166	3.69456e-08	9.02747e-06
ENSGALG00000007346	KIAA1462	39.7825	52.4775	0.3996	8.26134e-11	3.73658e-08
ENSGALG00000005806	KIF24	72.8225	60.5675	-0.2658	8.34515e-07	0.000139686
ENSGALG00000010120	KIF2C	24.19	29.0325	0.2633	0.000608437	0.0290655
ENSGALG00000005292	KLHL40	96.385	75.78	-0.347	8.7568e-10	3.15512e-07
ENSGALG00000038813	KLHL41	937.048	648.97	-0.53	2.47665e-41	1.05297e-37
ENSGALG00000039576	KNSTRN	12.7425	16.2175	0.3479	0.000219753	0.0127637
ENSGALG00000000309	LAD1	6.5625	9.055	0.4645	0.000326675	0.0175365
ENSGALG00000009052	LBH	417.373	511.598	0.2937	3.01724e-12	1.73352e-09
ENSGALG00000002113	LCP2	19.9525	15.2875	-0.3842	9.9296e-05	0.00689815
ENSGALG00000046192	LOC100857191	1.1325	0.3925	-1.5287	0.000510795	0.024962
ENSGALG00000044841	LOC100857331	5.1475	2.975	-0.791	5.04406e-05	0.00414002
ENSGALG00000049193	LOC101749531	14.9075	18.5425	0.3148	0.000227164	0.0130515
ENSGALG00000037166	LOC101752158	13.7675	18.3075	0.4112	2.87156e-06	0.000383922
ENSGALG00000052526	LOC107054877	14.375	17.9125	0.3174	0.00034604	0.0184827
ENSGALG00000052514	LOC107055361	29.4475	16.0725	-0.8736	0.000124225	0.00833049
ENSGALG00000048671	LOC416147	21.2125	12.6	-0.7515	6.5846e-08	1.47343e-05
ENSGALG00000019325	LOC417973	8.9675	5.83	-0.6212	0.000237683	0.0134738
ENSGALG00000034511	LOC418108	28.4625	21.8925	-0.3786	0.00035101	0.0186079
ENSGALG00000043381	LOC420716	10.01	12.98	0.3748	0.000443167	0.0220629
ENSGALG00000042797	LOC421419	51.1725	64.5275	0.3345	4.03667e-09	1.20861e-06
ENSGALG00000042001	LOC422513	137.65	72.1975	-0.931	2.17174e-05	0.00211774
ENSGALG00000007536	LOC424919	22.65	28.56	0.3345	2.79384e-05	0.00254899
ENSGALG00000028357	LOC428421	4.91	3.1475	-0.6415	0.000721955	0.0330761
ENSGALG00000023819	LOC772158	17.855	13.3025	-0.4246	1.18645e-05	0.00129433
ENSGALG00000013634	LRRC2	40.29	28.78	-0.4854	7.04461e-10	2.58197e-07
ENSGALG00000041621	LY6E	467.555	226.505	-1.0456	1.54342e-05	0.00160049
ENSGALG00000032701	LY96	17.8625	13.7125	-0.3814	0.000714926	0.0328248
ENSGALG00000011967	MAD2L1	16.5825	20.085	0.2765	0.00106051	0.0438607
ENSGALG00000032836	MAOB	9.76	12.49	0.3558	0.00106279	0.0438695
ENSGALG00000015822	MAP3K7CL	54.8525	40.995	-0.4201	4.19769e-11	1.98299e-08
ENSGALG00000002479	MAT1A	93.235	75.9375	-0.2961	2.69277e-08	6.73447e-06
ENSGALG00000044675	MATN2	20.9875	16.8975	-0.3127	0.00093541	0.0397699
ENSGALG00000012541	MB	6.4625	11.1825	0.7911	9.66038e-11	4.27834e-08
ENSGALG00000011740	MGP	33.2875	43.53	0.387	4.63439e-08	1.08261e-05
ENSGALG00000051188	MHCY36	6.61	4.2575	-0.6346	0.000732522	0.0332734
ENSGALG00000032403	MHM2	12.6875	7.305	-0.7965	5.05962e-11	2.3382e-08
ENSGALG00000016759	MITD1	31.2375	24.3225	-0.361	5.40814e-05	0.00432512
ENSGALG00000001558	MOV10	39.5325	21.1725	-0.9008	7.67634e-05	0.00560769
ENSGALG00000016142	MX1	140.863	40.0875	-1.8131	1.32496e-05	0.0014013
ENSGALG00000012783	MYBPC1	131.202	210.653	0.6831	3.65348e-29	5.97428e-26
ENSGALG00000037864	MYH1A	12.08	25.67	1.0875	4.74796e-31	1.12147e-27
ENSGALG00000039977	MYH1B	252.82	617.867	1.2892	9.89137e-109	2.10271e-104
ENSGALG00000032404	MYH1C	46.77	84.1575	0.8475	2.04097e-34	5.42337e-31
ENSGALG00000029606	MYH1E	21.7375	33.335	0.6169	1.45969e-14	1.07e-11
ENSGALG00000042257	MYH1F	37.9	65.695	0.7936	5.17395e-24	6.87424e-21
ENSGALG00000028612	MYH1G	27.2575	57.72	1.0824	3.00372e-52	2.12844e-48
ENSGALG00000030985	MYH7B	0.5525	2.95	2.4167	1.82328e-14	1.29198e-11
ENSGALG00000001793	MYL10	263.012	414.825	0.6574	2.7298e-10	1.11596e-07
ENSGALG00000004582	MYL2	0.9625	2.37	1.3	1.34616e-05	0.00141666
ENSGALG00000005448	MYL3	36.845	89.03	1.2728	1.14358e-92	1.21551e-88
ENSGALG00000006273	MYLK2	14.215	18.9525	0.415	4.24903e-06	0.000550768
ENSGALG00000036466	MYO10	65	85.205	0.3905	1.67456e-13	1.07872e-10
ENSGALG00000035960	MYO7L2	11.39	15.9	0.4813	1.40115e-06	0.000211246
ENSGALG00000016342	MYOM2	295.915	200.4	-0.5623	1.56124e-29	3.01717e-26
ENSGALG00000050931	NACAD	10.0525	12.97	0.3676	0.000433287	0.0216826
ENSGALG00000014861	NIM1K	11.65	7.9075	-0.559	0.000134273	0.00880978
ENSGALG00000030268	NKTR	72.4075	59.865	-0.2744	0.00061667	0.0292616
ENSGALG00000012480	NMI	126.468	89.9075	-0.4923	3.02366e-10	1.21277e-07
ENSGALG00000015681	NRIP1	75.2275	61.47	-0.2914	3.71874e-05	0.00320983
ENSGALG00000013723	OASL	140.61	63.0275	-1.1576	0.000317567	0.0171886
ENSGALG00000005609	OGFR	27.9625	21.565	-0.3748	5.79019e-05	0.00454198
ENSGALG00000027184	OLFML1	4.3075	1.99	-1.1141	2.98132e-07	5.76154e-05
ENSGALG00000004924	OPNP	0.105	1.07	3.3491	1.57717e-07	3.31955e-05
ENSGALG00000000681	PAK1	10.4875	13.6375	0.3789	0.000347986	0.0185401
ENSGALG00000039751	PANX1	4.4975	2.9075	-0.6293	0.000670165	0.0314489
ENSGALG00000046187	PARP12	87.6725	57.81	-0.6008	0.000152901	0.00967374
ENSGALG00000012072	PARP14	224.96	120.84	-0.8966	1.57236e-05	0.00162215
ENSGALG00000026422	PARP14	23.2375	13.0325	-0.8343	0.000248788	0.0140471
ENSGALG00000045511	PARP9	64.715	42.3	-0.6134	7.54938e-06	0.000891581
ENSGALG00000014201	PARVB	171.653	142.317	-0.2704	4.56052e-08	1.0772e-05
ENSGALG00000030096	PDPN	91.7625	119.5	0.381	1.53523e-09	5.09935e-07
ENSGALG00000046125	PECAM1	42.715	34.39	-0.3128	0.000187436	0.0114278
ENSGALG00000014995	PGM5	20.055	26.2275	0.3871	8.72724e-06	0.00101379
ENSGALG00000026229	PIGY	22.5025	27.42	0.2851	0.000350788	0.0186079
ENSGALG00000007877	PIP4K2A	74.295	90.225	0.2803	2.83044e-07	5.52014e-05
ENSGALG00000030237	PITX1	26.2975	20.83	-0.3363	0.000138224	0.00893119
ENSGALG00000006110	PLK1	29.14	36.625	0.3298	4.78195e-05	0.00396963
ENSGALG00000027583	PLN	35.5575	24.7125	-0.5249	8.93053e-12	4.86783e-09
ENSGALG00000045534	PMLL	10.275	7.1125	-0.5307	0.00111235	0.0452995
ENSGALG00000009839	PPIG	135.562	108.547	-0.3206	1.14109e-05	0.00127002
ENSGALG00000036093	PTPN7	0.505	1.2775	1.339	0.000903333	0.0386379
ENSGALG00000007052	PXK	36.9975	29.28	-0.3375	0.00026875	0.0150305
ENSGALG00000043775	RAPGEF3	17.925	13.7325	-0.3844	0.000477344	0.0235438
ENSGALG00000005978	RBP3	0.0275	0.4175	3.9243	0.000775532	0.0346299
ENSGALG00000015374	RBP4	1.8275	5.395	1.5618	7.74816e-15	6.10038e-12
ENSGALG00000002299	RGR	0.0925	0.8475	3.1957	3.40641e-06	0.000444255
ENSGALG00000008881	RGS3	13.3025	19.1725	0.5273	1.08386e-07	2.32735e-05
ENSGALG00000003196	RNASE6	35.3	28.33	-0.3173	0.000269386	0.0150305
ENSGALG00000039269	RNF213	120.905	70.515	-0.7779	1.96642e-05	0.00194429
ENSGALG00000016442	RRM2	97.1675	122.593	0.3353	1.14793e-14	8.71524e-12
ENSGALG00000042607	RSPO3	7.26	11.06	0.6073	6.94051e-07	0.000122951
ENSGALG00000005004	SAMD8	41.835	33.105	-0.3377	6.1679e-06	0.000744985
ENSGALG00000009479	SAMD9L	38.5975	15.6175	-1.3053	1.29787e-05	0.00137951
ENSGALG00000001231	SAMHD1	42.1525	33.3575	-0.3376	3.46422e-05	0.00301813
ENSGALG00000019552	SERPINB2	24.3175	31.0475	0.3525	8.83277e-07	0.000144436
ENSGALG00000036775	SETBP1	31.875	22.065	-0.5307	6.0912e-09	1.79843e-06
ENSGALG00000005011	SHC4	21.94	30.6225	0.481	3.98813e-11	1.94384e-08
ENSGALG00000011220	SLC25A29	28.3325	22.8775	-0.3085	0.000137095	0.00891245
ENSGALG00000005460	SLCO4A1	10.74	14.3575	0.4188	7.38212e-05	0.00541135
ENSGALG00000014811	SMCHD1	94.96	73.895	-0.3618	1.95408e-06	0.000276932
ENSGALG00000019157	SMPX	105.082	70.48	-0.5762	1.48317e-26	2.10195e-23
ENSGALG00000007158	SOCS1	5.7675	3.6275	-0.669	0.000901355	0.038631
ENSGALG00000012464	SOUL	0.1725	12.9375	6.2288	3.52832e-35	1.0715e-31
ENSGALG00000006074	SOX6	2.405	1.3525	-0.8304	0.00174211	0.0423465
ENSGALG00000007651	STAT1	664.16	324.817	-1.0319	1.25618e-05	0.00134191
ENSGALG00000030661	STAT2	18.155	11.8875	-0.6109	2.67132e-05	0.002469
ENSGALG00000011902	TAGLN	162.135	203.898	0.3306	4.43886e-07	8.20532e-05
ENSGALG00000004093	TBX22	10.3925	13.32	0.3581	0.000412191	0.0208132
ENSGALG00000033171	TGM4	7.03	9.765	0.4741	0.000834559	0.0365042
ENSGALG00000000731	THEMIS2	3.6275	2.1925	-0.7264	0.000794687	0.0351947
ENSGALG00000007191	TK1	41.8675	50.2925	0.2645	5.39369e-06	0.000666623
ENSGALG00000013468	TLR3	15.6575	7.54	-1.0542	1.44128e-10	6.12773e-08
ENSGALG00000002282	TMEM200A	16.155	19.575	0.277	0.000844246	0.0368521
ENSGALG00000025862	TMEM26	83.7125	100.5	0.2637	1.10072e-08	3.03885e-06
ENSGALG00000006106	TNFRSF6B	23.7725	31.6975	0.4151	1.01415e-07	2.19988e-05
ENSGALG00000047014	TNFSF4	95.7025	125.157	0.3871	0.0011537	0.0467148
ENSGALG00000000313	TNNI1	218.632	337.853	0.6279	1.74658e-29	3.09407e-26
ENSGALG00000029203	TNNT1	88.8	109.338	0.3002	2.98747e-08	7.38462e-06
ENSGALG00000000302	TNNT2	490.983	602.192	0.2946	2.17283e-15	1.8476e-12
ENSGALG00000003922	TOP2A	157.07	192.708	0.295	4.17701e-10	1.58562e-07
ENSGALG00000006236	TPH1	0.35	3.425	3.2907	2.95507e-19	3.48994e-16
ENSGALG00000025842	TPM2	439.12	554.57	0.3368	8.57418e-13	5.20771e-10
ENSGALG00000043208	TRAFD1	73.775	56.4175	-0.387	1.63642e-06	0.000236647
ENSGALG00000037629	TRANK1	109.978	64.57	-0.7683	1.01977e-06	0.000160579
ENSGALG00000034107	TRIM63	29.9825	18.27	-0.7146	1.50383e-16	1.45311e-13
ENSGALG00000003849	TRPM1	28.3525	21.7475	-0.3826	1.18843e-05	0.00129433
ENSGALG00000016050	TTC3	147.167	117.802	-0.3211	4.79911e-05	0.00396963
ENSGALG00000036747	TTC31	34.0375	24.58	-0.4696	5.26916e-06	0.000658893
ENSGALG00000008850	TTLL7	28.5525	22.655	-0.3338	0.000147416	0.00941069
ENSGALG00000011324	TUBA4AL	32.05	38.7475	0.2738	0.000503775	0.0247327
ENSGALG00000011805	UGT2A1	23.5575	28.8125	0.2905	0.0002322	0.0133049
ENSGALG00000034271	UHRF1	67.2275	82.325	0.2923	1.40914e-08	3.79184e-06
ENSGALG00000013057	USP41	175.325	83.795	-1.0651	0.000140219	0.00903264
ENSGALG00000014917	VGLL2	9.485	6.4875	-0.548	0.000100483	0.0069579
ENSGALG00000013604	VIP	5.365	12.53	1.2237	8.89025e-18	9.94679e-15
ENSGALG00000013911	ZC3HAV1	107.325	62.9375	-0.77	0.000162127	0.0101967
ENSGALG00000010629	ZCCHC11	87.75	71.4	-0.2975	2.44576e-06	0.000333282
ENSGALG00000010177	ZFC3H1	111.94	91.3225	-0.2937	0.000192498	0.0115924
ENSGALG00000009081	ZNF106	286.28	213.317	-0.4244	6.45923e-15	5.28117e-12
ENSGALG00000009012	ZNF385B	43.1175	31.8025	-0.4391	1.55801e-08	4.03904e-06
ENSGALG00000004859	ZNFX1	203.045	112.15	-0.8564	5.20451e-05	0.00423766
ENSGALG00000046879	-	0.955	0.2725	-1.8092	0.000265803	0.0149088
ENSGALG00000016964	-	20.75	9.5675	-1.1169	2.20917e-05	0.00213466
ENSGALG00000030571	-	11.1075	5.285	-1.0716	6.8485e-09	1.99432e-06
ENSGALG00000016157	-	3.025	1.675	-0.8528	0.000358151	0.0188996
ENSGALG00000038550	-	4.085	2.27	-0.8476	0.000777047	0.0346299
ENSGALG00000048184	-	6.95	4.38	-0.6661	6.31396e-05	0.00477659
ENSGALG00000049369	-	23.3225	15.4325	-0.5958	1.45048e-06	0.000217143
ENSGALG00000019094	-	37.7125	25.1525	-0.5843	3.24299e-10	1.27666e-07
ENSGALG00000034684	-	8.2825	5.7325	-0.5309	0.000210492	0.012534
ENSGALG00000032465	-	86.2275	60.1025	-0.5207	1.21459e-09	4.16448e-07
ENSGALG00000014848	-	17.3425	12.255	-0.5009	2.51973e-05	0.00234931
ENSGALG00000051176	-	9.0225	6.48	-0.4775	0.000556189	0.0268715
ENSGALG00000047997	-	11.9125	8.57	-0.4751	0.000900448	0.038631
ENSGALG00000043598	-	968.798	729.952	-0.4084	0.000189435	0.0114729
ENSGALG00000003026	-	48.3625	37.045	-0.3846	6.90739e-05	0.00513153
ENSGALG00000041102	-	29.9675	24.1375	-0.3121	0.00120489	0.0483276
ENSGALG00000042388	-	87.875	71.1875	-0.3038	5.33713e-08	1.21996e-05
ENSGALG00000053107	-	80.48	65.575	-0.2955	1.09021e-06	0.000170409
ENSGALG00000013239	-	84.4925	101.865	0.2698	7.03809e-07	0.000123649
ENSGALG00000052184	-	12.665	15.97	0.3345	0.000765647	0.0342667
ENSGALG00000002708	-	17.7825	23.0325	0.3732	6.6048e-05	0.0049613
ENSGALG00000047015	-	7.5075	9.8875	0.3973	0.00068242	0.0317886
ENSGALG00000048077	-	5.865	8.5675	0.5467	6.77019e-05	0.00506763
ENSGALG00000047296	-	6.425	9.605	0.5801	6.03231e-05	0.00462942
ENSGALG00000027138	-	0.001	0.2325	7.8611	0.000998061	0.0419304
