# Supplementary material for: Transcriptome sequencing analysis of the role of miR-499-5p and SOX6 in chicken skeletal myofiber specification
Source: Front Genet. 2022 Sep 15;13:1008649. doi: 10.3389/fgene.2022.1008649 (PMC9521549; doi:10.3389/fgene.2022.1008649)
Supplement: Supplementary file 5 [file Table1.XLSX]

## Sheet: Sheet1
TableS1. The specific primers used for the qRT-PCR.
Symbols	Primer sequences (5’ to 3’)
miR-499-5p-F	cgcagttaagacttgtagtga
miR-499-5p-R	gtccagtttttttttttttttctaaaca
U6-F	ctcgcttcggcagcacatatact
U6-R	ggtccagtttttttttttttttcca
SOX6-F	gcaaaagcagtccagtgaca
SOX6-R	attttccgagcctcctgaat
FNIP1-F	ccctgggtgacagtgaaagt
FNIP1-R	gaacaaagtcggggacgtaa
PPP3CB-F	cctcctgtcagcagaggaac
PPP3CB-R	gctgcagcatgatgtgagat
MYH7B-F	gaatcctgtccatcctcgaa
MYH7B-R	gcatagtgcaccagctcaaa
MYH1B-F	cttcaaccaccacatgttcg
MYH1B-R	gcttctggaagttgctggac
MYH1E-F	tgacaactcctcacgctttg
MYH1E-R	gctctggcttcttgttggac
CSRP3-F	tgtggcaaatcggtgta
CSRP3-R	tctccgtctttgtctgta
TNNI1-F	agaggagcaccaggacagaa
TNNI1-R	gcacatcttgtgtgggtgag
MYL2-F	ggcccaatcaacttcactgt
MYL2-R	gacgtggacgaggtttttgt
MYL10-F	agacacatttgctgcactgg
MYL10-R	tgcctttatgtggccttttc
GAPDH-F	cgatctgaactacatggtttac
GAPDH-R	tctgcccatttgatgttgc
