# Supplementary material for: Transcriptome sequencing analysis of the role of miR-499-5p and SOX6 in chicken skeletal myofiber specification
Source: Front Genet. 2022 Sep 15;13:1008649. doi: 10.3389/fgene.2022.1008649 (PMC9521549; doi:10.3389/fgene.2022.1008649)
Supplement: Supplementary file 6 [file Table5.XLSX]

## Sheet: Sheet1
TableS5. Expression level of target genes for miR-499-5p in CPMs.
id	gene symbol	vsTargetscan	vsMirdb	NC_mean	M_mean	log2(fc)	PValue	FDR
ENSGALG00000005439	ACACA	-	ACACA	108.588	107.295	-0.0173	0.941149	0.999225
ENSGALG00000002159	ACOX1	-	ACOX1	78.7825	75.315	-0.0649	0.30503	0.938064
ENSGALG00000005057	ADK	-	ADK	54.22	57.0275	0.0728	0.191578	0.844548
ENSGALG00000010716	AGA	-	AGA	95.2975	89.9975	-0.0826	0.227938	0.885432
ENSGALG00000010630	AHCTF1	-	AHCTF1	125.25	121.752	-0.0409	0.633506	0.985632
ENSGALG00000035152	ALKBH2	-	ALKBH2	5.5675	5.445	-0.0321	0.913352	0.999225
ENSGALG00000050605	AMMECR1L	-	AMMECR1L	29.9175	30.955	0.0492	0.36589	0.970572
ENSGALG00000017191	ANGPTL5	-	ANGPTL5	1.9975	1.735	-0.2033	0.495033	0.985632
ENSGALG00000001467	ANKFY1	-	ANKFY1	122.692	115.812	-0.0833	0.136041	0.755278
ENSGALG00000002143	ANKLE2	-	ANKLE2	58.22	56.655	-0.0393	0.646553	0.985632
ENSGALG00000041808	ANO1	-	ANO1	30.76	28.7	-0.1	0.277428	0.923264
ENSGALG00000005969	ANTXRL	-	ANTXRL	16.89	18.6675	0.1444	0.0868717	0.643108
ENSGALG00000015128	AQP4	-	AQP4	0.97	1.165	0.2643	0.417883	0.981825
ENSGALG00000016855	ARGLU1	ARGLU1	ARGLU1	154.95	143.123	-0.1146	0.06914	0.5813
ENSGALG00000016602	ARHGAP6	-	ARHGAP6	19.895	19.54	-0.026	0.893915	0.996146
ENSGALG00000010352	ARHGEF26	-	ARHGEF26	2.2325	1.6025	-0.4783	0.092925	0.658833
ENSGALG00000033074	ARID2	ARID2	ARID2	50.9825	47.2275	-0.1104	0.0902692	0.650938
ENSGALG00000007961	ARMC7	-	ARMC7	21.82	21.885	0.0043	0.847943	0.985704
ENSGALG00000026322	ARMT1	-	ARMT1	42.2125	39.8775	-0.0821	0.300836	0.937639
ENSGALG00000026364	ASAH1	-	ASAH1	626.753	587.518	-0.0933	0.0205935	0.317229
ENSGALG00000016562	ASB11	-	ASB11	2.1	2.0975	-0.0017	0.966748	0.999225
ENSGALG00000007115	ASB7	ASB7	ASB7	17.435	15.245	-0.1937	0.0592277	0.540718
ENSGALG00000009366	ASIC5	-	ASIC5	0.1475	0.0825	-0.8382	0.450717	0.985632
ENSGALG00000009502	ATE1	-	ATE1	70.565	69.21	-0.028	0.797182	0.985632
ENSGALG00000003601	ATP2B4	-	ATP2B4	129.185	129.398	0.0024	0.732076	0.985632
ENSGALG00000012579	BAZ2B	BAZ2B	BAZ2B	74.885	62.0875	-0.2704	0.0634568	0.5609
ENSGALG00000024485	BET1	-	BET1	38.725	35.79	-0.1137	0.169051	0.81148
ENSGALG00000035052	BMP3	-	BMP3	0.3325	0.565	0.7649	0.167484	0.81148
ENSGALG00000039595	BTBD11	-	BTBD11	16.94	18.6975	0.1424	0.0989148	0.673308
ENSGALG00000009028	BTBD3	-	BTBD3	19.425	17.615	-0.1411	0.132314	0.747082
ENSGALG00000041616	C5H14orf4	-	C5H14orf4	61.1475	58.9875	-0.0519	0.539897	0.985632
ENSGALG00000034132	CACFD1	-	CACFD1	5.965	6.295	0.0777	0.557222	0.985632
ENSGALG00000008474	CARF	-	CARF	13.285	12.51	-0.0867	0.491119	0.985632
ENSGALG00000012186	CASP6	-	CASP6	20.065	18.6025	-0.1092	0.301806	0.937738
ENSGALG00000011038	CBX3	-	CBX3	361.065	345.998	-0.0615	0.217866	0.877715
ENSGALG00000053276	CCDC166	-	CCDC166	0.2325	0.2775	0.2553	0.69315	0.985632
ENSGALG00000005889	CCDC18	-	CCDC18	12.77	9.745	-0.39	0.00238231	0.0782047
ENSGALG00000015396	CD200	-	CD200	4.4875	4.3425	-0.0474	0.849744	0.985965
ENSGALG00000014448	CDC37L1	-	CDC37L1	20.1175	19.9775	-0.0101	0.947132	0.999225
ENSGALG00000021225	CDCA9	-	CDCA9	10.3875	9.5	-0.1288	0.331085	0.955826
ENSGALG00000015051	CDK19	-	CDK19	33.53	34.05	0.0222	0.591668	0.985632
ENSGALG00000043355	CELSR1	-	CELSR1	13.8375	15.57	0.1702	0.112957	0.706944
ENSGALG00000039178	CHD9	CHD9	CHD9	114.162	105.025	-0.1204	0.105693	0.689702
ENSGALG00000013931	CHIC2	-	CHIC2	10.9275	11.9175	0.1251	0.193841	0.84674
ENSGALG00000037856	CHL1	-	CHL1	6.565	6.0475	-0.1185	0.454561	0.985632
ENSGALG00000000409	CHMP7	-	CHMP7	72.0075	73.815	0.0358	0.38207	0.973821
ENSGALG00000012894	CHRM2	-	CHRM2	0.23	0.175	-0.3943	0.641565	0.985632
ENSGALG00000041522	CLCF1	-	CLCF1	22.1325	21.52	-0.0405	0.775128	0.985632
ENSGALG00000014695	CLCN1	-	CLCN1	2.355	1.4275	-0.7222	0.00636214	0.152044
ENSGALG00000030450	CLIP2	-	CLIP2	56.2575	62.5425	0.1528	0.00144057	0.0554776
ENSGALG00000013187	CLPTM1L	-	CLPTM1L	178.165	181.86	0.0296	0.336812	0.961707
ENSGALG00000034430	CMC2	-	CMC2	9.73	9.7975	0.01	0.837516	0.985632
ENSGALG00000029793	CNEP1R1	-	CNEP1R1	18.145	17.47	-0.0547	0.645449	0.985632
ENSGALG00000034316	CNOT6	-	CNOT6	138.732	137.993	-0.0077	0.894988	0.996409
ENSGALG00000011402	CNOT9	-	CNOT9	114.108	117.005	0.0362	0.382991	0.973821
ENSGALG00000017197	CNTN5	-	CNTN5	0.38	0.3125	-0.2821	0.665048	0.985632
ENSGALG00000011577	CNTNAP5	CNTNAP5	CNTNAP5	1.9225	1.4825	-0.375	0.203017	0.859323
ENSGALG00000026279	COMMD8	-	COMMD8	21.6725	20.0425	-0.1128	0.22154	0.880609
ENSGALG00000006861	COQ7	-	COQ7	20.9575	20.6475	-0.0215	0.945441	0.999225
ENSGALG00000009002	CPED1	-	CPED1	8.02	6.3525	-0.3363	0.0199404	0.312145
ENSGALG00000040947	CREG2	-	CREG2	9.6	10.2375	0.0928	0.35431	0.96735
ENSGALG00000035230	CSMD1	-	CSMD1	3.9025	3.3075	-0.2387	0.22435	0.883525
ENSGALG00000006197	CSNK2A1	-	CSNK2A1	162.812	158.613	-0.0377	0.566353	0.985632
ENSGALG00000001419	DAB2IP	-	DAB2IP	42.5025	38.5975	-0.139	0.0432843	0.464482
ENSGALG00000003336	DAPK2	-	DAPK2	20.12	18.55	-0.1172	0.231431	0.888044
ENSGALG00000000510	DCAF7	-	DCAF7	38.8075	37.695	-0.042	0.664949	0.985632
ENSGALG00000015258	DCBLD2	-	DCBLD2	386.17	394.507	0.0308	0.209745	0.868097
ENSGALG00000010674	DCTD	-	DCTD	33.3425	35.96	0.109	0.111915	0.705619
ENSGALG00000030791	DIAPH2	-	DIAPH2	57.43	57.88	0.0113	0.707972	0.985632
ENSGALG00000005673	DTWD1	-	DTWD1	32.51	35.025	0.1075	0.0882738	0.646186
ENSGALG00000001600	DVL1	-	DVL1	61.21	56.715	-0.11	0.0901818	0.650938
ENSGALG00000012680	E2F3	E2F3	E2F3	6.53	6.6875	0.0344	0.738154	0.985632
ENSGALG00000038684	EEFSEC	-	EEFSEC	21.6775	19.3775	-0.1618	0.089398	0.648789
ENSGALG00000038089	EGFR	-	EGFR	108.793	107.14	-0.0221	0.854788	0.986877
ENSGALG00000041422	EGLN1	-	EGLN1	375.613	329.033	-0.191	8.66784e-07	0.000143954
ENSGALG00000010001	EGLN3	-	EGLN3	24.4425	27.81	0.1862	0.0151553	0.267247
ENSGALG00000009086	EHD3	-	EHD3	393.225	425.04	0.1122	0.000375334	0.0194133
ENSGALG00000008684	EIF4A2	EIF4A2	EIF4A2	1428.09	1329.66	-0.103	0.00307198	0.092368
ENSGALG00000037904	EIF4EBP2	-	EIF4EBP2	56.6475	59.4675	0.0701	0.284153	0.928055
ENSGALG00000005587	EIF4G2	EIF4G2	EIF4G2	3595.05	3598.89	0.0015	0.595903	0.985632
ENSGALG00000010533	ELAVL4	ELAVL4	ELAVL4	4.775	4.9	0.0373	0.791504	0.985632
ENSGALG00000009915	EML4	EML4	EML4	96.455	89.75	-0.1039	0.0848126	0.638088
ENSGALG00000009303	ENAH	ENAH	ENAH	164.67	170.338	0.0488	0.167308	0.81148
ENSGALG00000011992	EP300	-	EP300	76.9225	70.9325	-0.117	0.0636721	0.561402
ENSGALG00000001329	EPB41	-	EPB41	28.1775	25.9875	-0.1167	0.153741	0.791671
ENSGALG00000015403	EPHA3	-	EPHA3	44.79	47.595	0.0876	0.134634	0.750799
ENSGALG00000015593	EPHA7	-	EPHA7	2.09	1.635	-0.3542	0.223757	0.883525
ENSGALG00000006254	ERCC6	-	ERCC6	34.52	34.0625	-0.0192	0.928186	0.999225
ENSGALG00000026038	ERI2	-	ERI2	6.25	7.2875	0.2216	0.0989352	0.673308
ENSGALG00000034768	ESF1	-	ESF1	57.9325	48.815	-0.247	0.00149543	0.0566661
ENSGALG00000006542	ESYT2	-	ESYT2	199.77	204.833	0.0361	0.231073	0.887668
ENSGALG00000027922	ETAA1	-	ETAA1	21.995	21.9375	-0.0038	0.913603	0.999225
ENSGALG00000013205	ETNK1	-	ETNK1	41.425	39.125	-0.0824	0.361752	0.969941
ENSGALG00000001143	ETS1	ETS1	ETS1	16.135	15.195	-0.0866	0.430508	0.985164
ENSGALG00000035504	ETV1	-	ETV1	55.5725	65.3775	0.2344	6.89906e-05	0.00513153
ENSGALG00000011209	EVL	-	EVL	104.603	100.565	-0.0568	0.412148	0.98111
ENSGALG00000043033	EYA1	-	EYA1	45.4025	46.28	0.0276	0.51277	0.985632
ENSGALG00000031656	EYA4	EYA4	EYA4	25.6525	22.9775	-0.1589	0.109061	0.699713
ENSGALG00000010536	FAF1	-	FAF1	56.7775	58.335	0.039	0.328239	0.953588
ENSGALG00000035065	FAM110B	FAM110B	FAM110B	19.185	18.7525	-0.0329	0.809456	0.985632
ENSGALG00000017323	FAM168A	FAM168A	FAM168A	10.865	11.16	0.0386	0.655681	0.985632
ENSGALG00000002172	FAM168B	FAM168B	FAM168B	153.468	148.632	-0.0462	0.460694	0.985632
ENSGALG00000041939	FAM222B	-	FAM222B	10.415	10.4225	0.001	0.893523	0.996042
ENSGALG00000014686	FBN2	-	FBN2	46.0875	44.05	-0.0652	0.402636	0.981067
ENSGALG00000048716	FBXL3	-	FBXL3	35.075	34.7025	-0.0154	0.973167	0.999225
ENSGALG00000009331	FBXO28	-	FBXO28	29.99	29.3425	-0.0315	0.807457	0.985632
ENSGALG00000008204	FEM1C	-	FEM1C	17.2325	16.9525	-0.0236	0.897756	0.997204
ENSGALG00000010589	FLRT2	-	FLRT2	24.7725	24.34	-0.0254	0.877687	0.990912
ENSGALG00000009723	FMN1	-	FMN1	27.005	25.12	-0.1044	0.239947	0.898344
ENSGALG00000028979	FN3KRP	-	FN3KRP	39.0075	37.13	-0.0712	0.390864	0.976066
ENSGALG00000017002	FNDC3A	FNDC3A	FNDC3A	74.5375	74.945	0.0079	0.709449	0.985632
ENSGALG00000020251	FNIP2	-	FNIP2	87.555	79.825	-0.1333	0.0277738	0.368856
ENSGALG00000009424	FOXP2	FOXP2	FOXP2	5.54	6.2475	0.1734	0.227069	0.885406
ENSGALG00000005426	FREM1	-	FREM1	6.5675	5.5225	-0.25	0.095337	0.665356
ENSGALG00000015022	FYN	FYN	FYN	74.385	73.6675	-0.014	0.988208	0.999225
ENSGALG00000017242	FZD4	-	FZD4	29.02	26.9625	-0.1061	0.209776	0.868097
ENSGALG00000013200	GABBR2	-	GABBR2	6.93	7.4225	0.099	0.420641	0.981825
ENSGALG00000015181	GAREM1	-	GAREM1	11.735	11.275	-0.0577	0.680282	0.985632
ENSGALG00000016574	GEMIN8	-	GEMIN8	36.27	34.0575	-0.0908	0.273846	0.921217
ENSGALG00000007620	GFRA3	-	GFRA3	0.095	0.15	0.659	0.507937	0.985632
ENSGALG00000042853	GGPS1	-	GGPS1	29.335	26.2425	-0.1607	0.0473661	0.484296
ENSGALG00000010180	GLIS3	-	GLIS3	5.23	4.7875	-0.1275	0.487097	0.985632
ENSGALG00000009395	GLRB	-	GLRB	1.1125	1.9625	0.8189	0.0067775	0.157805
ENSGALG00000010813	GOLGA5	-	GOLGA5	60.0475	58.4	-0.0401	0.641806	0.985632
ENSGALG00000033855	GOLT1B	-	GOLT1B	79.225	81.0925	0.0336	0.344976	0.963959
ENSGALG00000010350	GPATCH2L	-	GPATCH2L	15.06	14.7575	-0.0293	0.860212	0.988132
ENSGALG00000016902	GPC5	-	GPC5	1.92	1.4825	-0.3731	0.176502	0.820406
ENSGALG00000012543	GPD2	-	GPD2	118.407	117.157	-0.0153	0.973789	0.999225
ENSGALG00000004058	GPR146	-	GPR146	23.33	23.99	0.0402	0.500023	0.985632
ENSGALG00000007278	GRIN2A	-	GRIN2A	6.3	4.515	-0.4806	0.00284265	0.0882177
ENSGALG00000040141	H2AFY	H2AFY	H2AFY	60.6975	64.095	0.0786	0.0849712	0.638212
ENSGALG00000014023	H2AFZ	H2AFZ	H2AFZ	140.375	132.65	-0.0817	0.121461	0.728346
ENSGALG00000029616	HCFC2	-	HCFC2	50.5375	48.3575	-0.0636	0.433128	0.985632
ENSGALG00000034801	HDHD2	-	HDHD2	45.9075	44.48	-0.0456	0.617228	0.985632
ENSGALG00000033416	HIC2	HIC2	HIC2	12.3075	13.1875	0.0996	0.262891	0.913447
ENSGALG00000016047	HLCS	-	HLCS	36.6125	32.2025	-0.1852	0.013076	0.244476
ENSGALG00000008504	HNRNPLL	-	HNRNPLL	74.88	74.6425	-0.0046	0.856684	0.986877
ENSGALG00000010671	HNRNPU	-	HNRNPU	317.5	332.312	0.0658	0.0472968	0.484296
ENSGALG00000006008	HOMER2	-	HOMER2	3.02	2.665	-0.1804	0.452825	0.985632
ENSGALG00000015390	HOOK3	-	HOOK3	42.1325	39.4475	-0.095	0.236675	0.894102
ENSGALG00000008037	HORMAD2	-	HORMAD2	0.1925	0.1975	0.037	0.949836	0.999225
ENSGALG00000009270	HOXD10	HOXD10	HOXD10	0.92	0.635	-0.5349	0.196988	0.851172
ENSGALG00000010079	HP1BP3	-	HP1BP3	228.61	231.857	0.0203	0.465235	0.985632
ENSGALG00000009248	HSPA12A	-	HSPA12A	73.185	74.75	0.0305	0.410049	0.98111
ENSGALG00000001383	HTR4	-	HTR4	0.105	0.2275	1.1155	0.26956	0.918319
ENSGALG00000013168	IAPP	-	IAPP	0.001	0.001	0	1	1
ENSGALG00000003136	IKZF2	-	IKZF2	2.7175	2.165	-0.3279	0.22365	0.883525
ENSGALG00000015322	IMPG2	-	IMPG2	8.91	8.75	-0.0261	0.935922	0.999225
ENSGALG00000017394	INSIG1	INSIG1	INSIG1	394.908	374.442	-0.0768	0.0913619	0.654929
ENSGALG00000026536	IP6K3	-	IP6K3	29.8	26.0675	-0.1931	0.0125434	0.237419
ENSGALG00000015892	IRAK1BP1	-	IRAK1BP1	5.8825	5.3025	-0.1498	0.357282	0.967562
ENSGALG00000035845	JPH1	JPH1	JPH1	41.81	44.46	0.0887	0.102634	0.682024
ENSGALG00000012378	KATNA1	-	KATNA1	15.3375	15.53	0.018	0.725104	0.985632
ENSGALG00000013642	KAZN	-	KAZN	6.8725	6.1675	-0.1561	0.320428	0.947793
ENSGALG00000000442	KCNA2	-	KCNA2	1.0675	0.8925	-0.2583	0.510033	0.985632
ENSGALG00000009919	KCNG3	-	KCNG3	0.175	0.4225	1.2716	0.0856433	0.638653
ENSGALG00000020505	KCNJ11	-	KCNJ11	2.8025	1.71	-0.7127	0.0032809	0.0967343
ENSGALG00000037249	KCNQ5	KCNQ5	KCNQ5	1.8825	1.7	-0.1471	0.596385	0.985632
ENSGALG00000005138	KCTD10	-	KCTD10	76.9825	82.165	0.094	0.033918	0.408148
ENSGALG00000016217	KDM6A	-	KDM6A	152.298	137.855	-0.1437	0.0255191	0.354333
ENSGALG00000035108	KDM7A	-	KDM7A	25.2375	22.3575	-0.1748	0.0949164	0.664273
ENSGALG00000035952	KIAA1143	-	KIAA1143	72.62	69.57	-0.0619	0.409898	0.98111
ENSGALG00000036598	KIAA1644	-	KIAA1644	11.1875	11.405	0.0278	0.748771	0.985632
ENSGALG00000002175	KIF14	-	KIF14	9.895	9.88	-0.0022	0.924077	0.999225
ENSGALG00000010120	KIF2C	-	KIF2C	24.19	29.0325	0.2633	0.000608437	0.0290655
ENSGALG00000007215	KIF5B	KIF5B	KIF5B	248.365	254.838	0.0371	0.236287	0.893173
ENSGALG00000029528	KIRREL	-	KIRREL	221.48	228.752	0.0466	0.218448	0.877871
ENSGALG00000038634	KIT	-	KIT	2.0525	1.935	-0.085	0.747343	0.985632
ENSGALG00000008501	KLF7	KLF7	KLF7	9.61	10.09	0.0703	0.472882	0.985632
ENSGALG00000016388	KLHL34	-	KLHL34	1.72	1.1525	-0.5776	0.0757684	0.608774
ENSGALG00000003584	KPNA2	-	KPNA2	149.43	171.262	0.1967	0.00023368	0.0133537
ENSGALG00000017009	KPNA3	KPNA3	KPNA3	107.157	98.55	-0.1208	0.0145662	0.260867
ENSGALG00000020905	KSR2	-	KSR2	0.0125	0.03	1.263	0.735415	0.985632
ENSGALG00000044975	KY	-	KY	0.08	0.0575	-0.4764	0.700026	0.985632
ENSGALG00000009056	LCLAT1	-	LCLAT1	260.298	272.9	0.0682	0.0298657	0.384743
ENSGALG00000014371	LGALS8	-	LGALS8	59.7575	56.8025	-0.0732	0.296788	0.934995
ENSGALG00000026761	LIN28B	LIN28B	LIN28B	0.3375	0.2525	-0.4186	0.548678	0.985632
ENSGALG00000016174	LMBRD1	-	LMBRD1	88.2525	78.42	-0.1704	0.00529365	0.134769
ENSGALG00000006167	LOC107056693	-	LOC107056693	17.0225	19.535	0.1986	0.0371304	0.429678
ENSGALG00000037156	LOC420807	-	LOC420807	2.6275	2.7275	0.0539	0.76098	0.985632
ENSGALG00000014836	LPIN2	-	LPIN2	25.65	24.6525	-0.0572	0.551285	0.985632
ENSGALG00000016990	LRCH1	-	LRCH1	12.38	11.5675	-0.0979	0.450308	0.985632
ENSGALG00000005882	LRCH2	LRCH2	LRCH2	69.7025	61.625	-0.1777	0.0141176	0.257339
ENSGALG00000031503	LRP6	LRP6	LRP6	32.5375	31.4175	-0.0505	0.605847	0.985632
ENSGALG00000016304	LRRC1	-	LRRC1	6.6075	6.6275	0.0044	0.871515	0.990202
ENSGALG00000008298	LRRC17	-	LRRC17	128.69	123.295	-0.0618	0.389078	0.975862
ENSGALG00000015967	LRRTM1	LRRTM1	LRRTM1	0.001	0.03	4.9069	0.613211	0.985632
ENSGALG00000002864	LRRTM3	-	LRRTM3	1.6625	1.605	-0.0508	0.869169	0.989864
ENSGALG00000002616	LZIC	-	LZIC	103.642	90.8675	-0.1898	0.000115411	0.0077886
ENSGALG00000010868	MACC1	-	MACC1	0.0525	0.0875	0.737	0.631178	0.985632
ENSGALG00000008181	MADD	-	MADD	31.135	29.8675	-0.06	0.516771	0.985632
ENSGALG00000037375	MAN1B1	-	MAN1B1	96.0325	89.25	-0.1057	0.0514122	0.508099
ENSGALG00000015215	MAPRE2	MAPRE2	MAPRE2	115.907	116.68	0.0096	0.658673	0.985632
ENSGALG00000004355	MCU	-	MCU	92.0475	86.52	-0.0893	0.102863	0.682672
ENSGALG00000008548	MDH1B	-	MDH1B	2.98	2.18	-0.451	0.0487368	0.492331
ENSGALG00000005230	MED13	MED13	MED13	80.2	75.9575	-0.0784	0.274094	0.921217
ENSGALG00000017218	MED17	-	MED17	61.805	57.29	-0.1094	0.0946208	0.663817
ENSGALG00000012239	METAP1	-	METAP1	99.37	99.9375	0.0082	0.635914	0.985632
ENSGALG00000028354	METRNL	-	METRNL	74.2175	80.6125	0.1192	0.0103122	0.209377
ENSGALG00000051748	METTL11B	-	METTL11B	0.7075	0.625	-0.1789	0.703587	0.985632
ENSGALG00000046580	MGARP	-	MGARP	2.645	2.5375	-0.0599	0.887112	0.993546
ENSGALG00000013661	MICU3	-	MICU3	18.01	17.495	-0.0419	0.803951	0.985632
ENSGALG00000013149	MOCOS	-	MOCOS	2.96	3.0325	0.0349	0.81467	0.985632
ENSGALG00000014186	MPPED1	-	MPPED1	21.73	20.235	-0.1028	0.285805	0.928055
ENSGALG00000013603	MYCT1	-	MYCT1	4.7225	3.81	-0.3098	0.0847869	0.638088
ENSGALG00000001183	MYH10	MYH10	MYH10	768.497	853.01	0.1505	4.82803e-06	0.000614576
ENSGALG00000002709	MYO1C	-	MYO1C	255.39	259.91	0.0253	0.270999	0.919935
ENSGALG00000033198	MYO5C	-	MYO5C	3.0725	3.3575	0.128	0.567578	0.985632
ENSGALG00000010869	MYSM1	-	MYSM1	31.65	31.6725	0.001	0.879933	0.99154
ENSGALG00000032808	NAA16	-	NAA16	66.035	62.5875	-0.0774	0.328721	0.953726
ENSGALG00000023670	NAALADL2	-	NAALADL2	6.7475	6.2025	-0.1215	0.437705	0.985632
ENSGALG00000006446	NAP1L4	-	NAP1L4	224.718	226.545	0.0117	0.512163	0.985632
ENSGALG00000008285	NAPEPLD	-	NAPEPLD	22.1725	20.8125	-0.0913	0.359882	0.96926
ENSGALG00000006843	NCBP2	-	NCBP2	80.8675	78.9625	-0.0344	0.706636	0.985632
ENSGALG00000012177	NCKAP5	NCKAP5	NCKAP5	19.5975	16.01	-0.2917	0.00627749	0.151046
ENSGALG00000001118	NEK6	-	NEK6	456.072	450.452	-0.0179	0.93382	0.999225
ENSGALG00000003777	NELL1	-	NELL1	9.7875	11.7575	0.2646	0.0395155	0.442582
ENSGALG00000003396	NFATC3	-	NFATC3	144.632	136.33	-0.0853	0.0846113	0.638088
ENSGALG00000030268	NKTR	-	NKTR	72.4075	59.865	-0.2744	0.00061667	0.0292616
ENSGALG00000032957	NOCT	-	NOCT	30.3525	28.3925	-0.0963	0.247737	0.903986
ENSGALG00000041124	NOLC1	-	NOLC1	227.083	223.71	-0.0216	0.810075	0.985632
ENSGALG00000002922	NOTCH2	-	NOTCH2	345.345	358.933	0.0557	0.119343	0.722586
ENSGALG00000009850	NOVA1	NOVA1	NOVA1	45.9325	47.43	0.0463	0.339131	0.963309
ENSGALG00000021235	NPY6R	-	NPY6R	0.0525	0.1325	1.3356	0.321313	0.948114
ENSGALG00000013568	NR4A3	-	NR4A3	9.79	7.75	-0.3371	0.0141611	0.257517
ENSGALG00000015681	NRIP1	NRIP1	NRIP1	75.2275	61.47	-0.2914	3.71874e-05	0.00320983
ENSGALG00000011091	NUP133	-	NUP133	45.9775	45.9125	-0.002	0.836244	0.985632
ENSGALG00000006804	ODF2L	-	ODF2L	0.7375	0.535	-0.4631	0.341711	0.963959
ENSGALG00000027184	OLFML1	-	OLFML1	4.3075	1.99	-1.1141	2.98132e-07	5.76154e-05
ENSGALG00000005594	OMG	-	OMG	0.39	0.365	-0.0956	0.838414	0.985632
ENSGALG00000015086	OSBPL1A	OSBPL1A	OSBPL1A	50.03	43.4375	-0.2039	0.00163935	0.0603975
ENSGALG00000005979	OXSR1	-	OXSR1	35.195	35.9325	0.0299	0.534872	0.985632
ENSGALG00000013594	PARD6G	-	PARD6G	9.5625	8.835	-0.1142	0.451323	0.985632
ENSGALG00000045511	PARP9	-	PARP9	64.715	42.3	-0.6134	7.54938e-06	0.000891581
ENSGALG00000043204	PAX7	-	PAX7	6.86	6.755	-0.0223	0.935328	0.999225
ENSGALG00000033883	PCDH7	PCDH7	PCDH7	19.825	19.07	-0.056	0.63374	0.985632
ENSGALG00000006502	PCGF5	-	PCGF5	32.5875	30.29	-0.1055	0.215908	0.875742
ENSGALG00000008734	PCSK2	-	PCSK2	0.5025	0.335	-0.585	0.418897	0.981825
ENSGALG00000011497	PECR	-	PECR	18.8775	18.85	-0.0021	0.888905	0.994411
ENSGALG00000030789	PGAP1	-	PGAP1	35.89	34.445	-0.0593	0.490671	0.985632
ENSGALG00000039434	PIAS2	-	PIAS2	55.47	57.5925	0.0542	0.250718	0.905087
ENSGALG00000006034	PITPNM3	-	PITPNM3	4.285	4.285	0	0.96061	0.999225
ENSGALG00000029583	PLBD1	-	PLBD1	78.4575	72.77	-0.1086	0.0526851	0.51474
ENSGALG00000005805	PLCD1	-	PLCD1	90.525	85.2725	-0.0862	0.115067	0.7128
ENSGALG00000001207	PLCH2	-	PLCH2	6.1875	5.115	-0.2746	0.0742421	0.603764
ENSGALG00000034548	PLEKHA1	-	PLEKHA1	40.1375	40.3025	0.0059	0.755579	0.985632
ENSGALG00000008479	PLEKHM3	-	PLEKHM3	18.84	19.145	0.0232	0.686686	0.985632
ENSGALG00000015090	PLIN2	-	PLIN2	385.902	371.215	-0.056	0.25792	0.910798
ENSGALG00000023881	PLXDC1	-	PLXDC1	24.525	26.9175	0.1343	0.0583577	0.537212
ENSGALG00000015780	PNRC1	-	PNRC1	200.553	196.572	-0.0289	0.817924	0.985632
ENSGALG00000039121	PPM1F	-	PPM1F	8.8725	9.445	0.0902	0.376182	0.973229
ENSGALG00000006670	PPP1R3C	-	PPP1R3C	19.3225	19.5475	0.0167	0.757129	0.985632
ENSGALG00000005243	PPP3CB	PPP3CB	PPP3CB	86.8875	81.045	-0.1004	0.0943672	0.663817
ENSGALG00000009981	PREPL	PREPL	PREPL	13.75	12.39	-0.1503	0.177126	0.822129
ENSGALG00000004621	PREX1	-	PREX1	85.4	81.415	-0.0689	0.237216	0.894102
ENSGALG00000004237	PRKAR1A	PRKAR1A	PRKAR1A	445.835	455.09	0.0296	0.244272	0.901706
ENSGALG00000025950	PRKCA	-	PRKCA	68.3375	63.88	-0.0973	0.139833	0.762699
ENSGALG00000016832	PROZ	-	PROZ	0.0775	0.1075	0.4721	0.701862	0.985632
ENSGALG00000012004	PRSS12	-	PRSS12	4.2025	5.045	0.2636	0.0911716	0.65451
ENSGALG00000015113	PTAR1	-	PTAR1	5.0475	5.3875	0.094	0.548722	0.985632
ENSGALG00000001962	PTBP1	-	PTBP1	345.158	361.978	0.0686	0.0146445	0.261782
ENSGALG00000005552	PTBP2	PTBP2	PTBP2	61.605	58.1625	-0.083	0.184811	0.834654
ENSGALG00000015669	PTBP3	-	PTBP3	19.9075	18.985	-0.0685	0.496728	0.985632
ENSGALG00000016358	PTCHD1	-	PTCHD1	9.81	9.5925	-0.0323	0.882006	0.992162
ENSGALG00000014824	PTGER4	-	PTGER4	0.95	0.7975	-0.2524	0.5071	0.985632
ENSGALG00000040493	PTN	-	PTN	426.688	369.04	-0.2094	0.000146242	0.00937905
ENSGALG00000016271	PTP4A1	-	PTP4A1	694.793	678.4	-0.0344	0.583216	0.985632
ENSGALG00000007177	PTPRG	PTPRG	PTPRG	108.105	109.805	0.0225	0.409358	0.98111
ENSGALG00000011555	QKI	QKI	QKI	147.11	145.097	-0.0199	0.879887	0.99154
ENSGALG00000007615	RAB11A	RAB11A	RAB11A	147.8	149.928	0.0206	0.436756	0.985632
ENSGALG00000003129	RAB11FIP1	-	RAB11FIP1	11.92	11.535	-0.0474	0.758303	0.985632
ENSGALG00000009304	RAB11FIP2	-	RAB11FIP2	42.105	42.695	0.0201	0.576463	0.985632
ENSGALG00000002666	RAB11FIP3	-	RAB11FIP3	26.715	27.725	0.0535	0.405344	0.98111
ENSGALG00000016279	RAB23	-	RAB23	69.7125	70.315	0.0124	0.600214	0.985632
ENSGALG00000017166	RAB39A	-	RAB39A	2.0725	1.99	-0.0586	0.851127	0.986461
ENSGALG00000003359	RAB5C	RAB5C	RAB5C	195.465	197.273	0.0133	0.516994	0.985632
ENSGALG00000001737	RABEP1	-	RABEP1	123.265	115.81	-0.09	0.127937	0.742046
ENSGALG00000016889	RAP2A	-	RAP2A	47.9425	45.1625	-0.0862	0.259462	0.910921
ENSGALG00000033759	RAVER2	-	RAVER2	25.17	22.7025	-0.1489	0.0724076	0.597142
ENSGALG00000011439	RBMS3	RBMS3	RBMS3	16.9375	16.635	-0.026	0.886275	0.993484
ENSGALG00000014365	RBPJ	-	RBPJ	135.375	124.965	-0.1154	0.0333232	0.405175
ENSGALG00000050058	REEP1	REEP1	REEP1	75.5975	78.405	0.0526	0.225621	0.883706
ENSGALG00000008193	RELN	-	RELN	2.0725	2.2575	0.1234	0.607302	0.985632
ENSGALG00000002555	RET	-	RET	6.205	5.8425	-0.0868	0.608984	0.985632
ENSGALG00000033558	RFK	-	RFK	2.54	2.4875	-0.0301	0.957015	0.999225
ENSGALG00000012647	RFX4	-	RFX4	0.3675	0.225	-0.7078	0.280397	0.925254
ENSGALG00000041896	RFX7	RFX7	RFX7	94.0975	88.875	-0.0824	0.162087	0.804305
ENSGALG00000015284	RGMB	-	RGMB	11.315	11.1875	-0.0163	0.990217	0.999225
ENSGALG00000025738	RHOU	-	RHOU	44.0475	39.665	-0.1512	0.0528889	0.515739
ENSGALG00000049067	RIMS1	RIMS1	RIMS1	0.8575	0.6625	-0.3722	0.385572	0.974362
ENSGALG00000033353	RIT2	-	RIT2	0.04	0.05	0.3219	0.842382	0.985632
ENSGALG00000003691	RNF145	RNF145	RNF145	30.65	30.1	-0.0261	0.860945	0.988572
ENSGALG00000037219	RNF2	-	RNF2	18.39	17.28	-0.0898	0.398694	0.980387
ENSGALG00000023256	RNF8	-	RNF8	27.4225	29.4425	0.1025	0.151059	0.783614
ENSGALG00000036074	RPP40	-	RPP40	17.19	18.8025	0.1294	0.124034	0.733699
ENSGALG00000053424	RPP40	-	RPP40	0.4525	0.39	-0.2144	0.704333	0.985632
ENSGALG00000006788	RPRD1B	-	RPRD1B	109.655	103.25	-0.0868	0.104191	0.685903
ENSGALG00000005004	SAMD8	-	SAMD8	41.835	33.105	-0.3377	6.1679e-06	0.000744985
ENSGALG00000011254	SATB1	SATB1	SATB1	4.0525	4.5025	0.1519	0.411583	0.98111
ENSGALG00000011569	SCYL2	-	SCYL2	95.135	91.27	-0.0598	0.395296	0.97708
ENSGALG00000016560	SELENOI	-	SELENOI	55.215	56.8425	0.0419	0.342286	0.963959
ENSGALG00000009692	SH3RF1	-	SH3RF1	14.1325	15	0.0859	0.288697	0.930247
ENSGALG00000014690	SLC12A2	SLC12A2	SLC12A2	28.5275	25.8575	-0.1418	0.0815462	0.629223
ENSGALG00000004162	SLC16A6	-	SLC16A6	4.6725	3.0475	-0.6166	0.00254259	0.0817707
ENSGALG00000003172	SLC16A9	-	SLC16A9	11.435	9.93	-0.2036	0.120263	0.725263
ENSGALG00000016804	SLC5A7	-	SLC5A7	0.4625	0.2625	-0.8171	0.167887	0.81148
ENSGALG00000003560	SLC6A2	-	SLC6A2	0.2025	0.1225	-0.7251	0.442482	0.985632
ENSGALG00000004729	SLC7A10	-	SLC7A10	0.175	0.07	-1.3219	0.220183	0.879292
ENSGALG00000043137	SMARCD3	-	SMARCD3	62.5075	60.045	-0.058	0.419512	0.981825
ENSGALG00000039920	SNRK	SNRK	SNRK	18.565	19.225	0.0504	0.474867	0.985632
ENSGALG00000005337	SNX2	SNX2	SNX2	126.665	118.315	-0.0984	0.0603045	0.545744
ENSGALG00000004255	SNX8	-	SNX8	89.93	89.6425	-0.0046	0.867016	0.98967
ENSGALG00000006598	SORL1	SORL1	SORL1	14.56	15.92	0.1288	0.164203	0.806708
ENSGALG00000012273	SOS2	SOS2	SOS2	60.3025	56.275	-0.0997	0.10851	0.699457
ENSGALG00000032768	SOX5	SOX5	SOX5	5.98	6.165	0.044	0.679075	0.985632
ENSGALG00000006074	SOX6	SOX6	SOX6	2.405	1.3525	-0.8304	0.00174211	0.0623465
ENSGALG00000034001	SPAG9	-	SPAG9	170.562	172.6	0.0171	0.482027	0.985632
ENSGALG00000049567	SPATA22	-	SPATA22	0.0125	0.001	-3.6439	0.847581	0.985632
ENSGALG00000008778	SPRED2	SPRED2	SPRED2	22.295	21.435	-0.0568	0.603123	0.985632
ENSGALG00000000990	SRSF6	-	SRSF6	329.123	314.04	-0.0677	0.204669	0.860702
ENSGALG00000000364	STC1	-	STC1	0.3625	0.415	0.1951	0.736343	0.985632
ENSGALG00000009017	STEAP2	-	STEAP2	11.6025	11.3275	-0.0346	0.851973	0.986461
ENSGALG00000014355	STIM2	-	STIM2	36.58	36.04	-0.0215	0.879441	0.99154
ENSGALG00000034374	STX7	-	STX7	115.75	109.547	-0.0795	0.169154	0.81148
ENSGALG00000036527	SYBU	SYBU	SYBU	16.055	14.625	-0.1346	0.205608	0.86191
ENSGALG00000012911	SYT10	-	SYT10	6.165	5.2325	-0.2366	0.243217	0.901268
ENSGALG00000043058	TBC1D22A	-	TBC1D22A	74.0575	73.78	-0.0054	0.873002	0.990603
ENSGALG00000009840	TBK1	-	TBK1	69.6125	66.045	-0.0759	0.29108	0.931577
ENSGALG00000004304	TCF12	TCF12	TCF12	939.765	933.305	-0.01	0.902501	0.999225
ENSGALG00000037453	TERF1	-	TERF1	27.6175	29.4225	0.0913	0.176957	0.82189
ENSGALG00000010230	TESK2	TESK2	TESK2	12.14	10.0525	-0.2722	0.0219153	0.326243
ENSGALG00000048129	TEX12	-	TEX12	0.635	0.4325	-0.5541	0.276325	0.923054
ENSGALG00000011635	TFCP2L1	-	TFCP2L1	4.5625	3.665	-0.316	0.0826784	0.632845
ENSGALG00000033179	TGFBR1	TGFBR1	TGFBR1	148.403	152.425	0.0386	0.240652	0.898673
ENSGALG00000007001	TLR4	-	TLR4	38.3025	35.36	-0.1153	0.106778	0.693978
ENSGALG00000016824	TMCO3	-	TMCO3	18.015	17.11	-0.0744	0.480366	0.985632
ENSGALG00000035140	TMEM106B	-	TMEM106B	42.8175	45.915	0.1008	0.0551954	0.526131
ENSGALG00000034069	TMEM106C	-	TMEM106C	7.6725	7.4325	-0.0458	0.824779	0.985632
ENSGALG00000014992	TMEM128	-	TMEM128	41.155	38.7075	-0.0885	0.277311	0.923264
ENSGALG00000013737	TMEM181	-	TMEM181	61.5475	59.075	-0.0592	0.442248	0.985632
ENSGALG00000002282	TMEM200A	-	TMEM200A	16.155	19.575	0.277	0.000844246	0.0368521
ENSGALG00000002527	TMEM201	-	TMEM201	51.995	51.3125	-0.0191	0.91778	0.999225
ENSGALG00000010746	TMEM59	-	TMEM59	166.68	162.96	-0.0326	0.671818	0.985632
ENSGALG00000037371	TMEM65	-	TMEM65	74.1525	69.095	-0.1019	0.117036	0.718598
ENSGALG00000010975	TMTC2	-	TMTC2	9.05	8.8875	-0.0261	0.929505	0.999225
ENSGALG00000009896	TRERF1	-	TRERF1	24.475	23.4625	-0.061	0.582924	0.985632
ENSGALG00000036456	TRIB1	-	TRIB1	7.005	6.8125	-0.0402	0.868225	0.98967
ENSGALG00000009207	TRIM2	-	TRIM2	21.8125	19.84	-0.1367	0.12282	0.731552
ENSGALG00000005290	TRMT13	-	TRMT13	18.28	15.6475	-0.2243	0.0378905	0.433985
ENSGALG00000033077	TRMT1L	-	TRMT1L	68.6425	65.4925	-0.0678	0.424251	0.983656
ENSGALG00000004519	TRPV2	-	TRPV2	304.66	295.17	-0.0457	0.46461	0.985632
ENSGALG00000009029	TSPAN12	-	TSPAN12	37.0025	34.515	-0.1004	0.250883	0.905087
ENSGALG00000013822	TXLNB	-	TXLNB	28.6875	25.8275	-0.1515	0.0557472	0.527193
ENSGALG00000041277	UBB	-	UBB	443.942	456.502	0.0402	0.237856	0.895096
ENSGALG00000028133	UBE2V2	UBE2V2	UBE2V2	86.4575	82.46	-0.0683	0.262483	0.913447
ENSGALG00000043765	UNKL	-	UNKL	55.605	46.9325	-0.2446	0.000163398	0.0102162
ENSGALG00000017079	USPL1	-	USPL1	108.805	100.752	-0.1109	0.100354	0.678624
ENSGALG00000039327	VAV3	VAV3	VAV3	39.0425	34.9175	-0.1611	0.0280994	0.371247
ENSGALG00000042883	VCPIP1	VCPIP1	VCPIP1	50.22	45.945	-0.1284	0.0640021	0.563023
ENSGALG00000013646	VPS37A	-	VPS37A	27.285	27.8475	0.0294	0.603597	0.985632
ENSGALG00000036441	WIPF1	-	WIPF1	81.2225	77.845	-0.0613	0.322621	0.949263
ENSGALG00000002706	XRN1	-	XRN1	136.382	131.29	-0.0549	0.427261	0.984257
ENSGALG00000006757	XYLT1	-	XYLT1	19.6825	20.845	0.0828	0.323025	0.949263
ENSGALG00000016147	ZBTB21	-	ZBTB21	47.415	43.62	-0.1204	0.141468	0.767342
ENSGALG00000002305	ZBTB41	-	ZBTB41	93.545	85.1625	-0.1354	0.109889	0.701579
ENSGALG00000001341	ZBTB44	-	ZBTB44	22.0075	23.7875	0.1122	0.132217	0.747082
ENSGALG00000017154	ZC3H12C	-	ZC3H12C	12.9475	13.22	0.03	0.701479	0.985632
ENSGALG00000015123	ZDHHC23	-	ZDHHC23	2.8375	2.29	-0.3093	0.190068	0.842305
ENSGALG00000031144	ZIC3	ZIC3	ZIC3	0.1725	0.25	0.5353	0.504309	0.985632
ENSGALG00000009081	ZNF106	-	ZNF106	286.28	213.317	-0.4244	6.45923e-15	5.28117e-12
ENSGALG00000006966	ZNF518A	-	ZNF518A	32.5875	30.4	-0.1002	0.318489	0.947517
ENSGALG00000034229	ZNF703	-	ZNF703	10.4575	10.2775	-0.025	0.898076	0.997351
ENSGALG00000007334	ABAT	ABAT	-	28.2925	23.7275	-0.2539	0.00661747	0.156478
ENSGALG00000007547	ABI1	ABI1	-	100.695	99.6675	-0.0148	0.981652	0.999225
ENSGALG00000006158	ACVR2B	ACVR2B	-	2.265	1.8375	-0.3018	0.252948	0.906926
ENSGALG00000038026	AEBP2	AEBP2	-	46.9425	46.1275	-0.0253	0.895265	0.996409
ENSGALG00000011549	ANKS1B	ANKS1B	-	1.99	2.355	0.243	0.302688	0.937738
ENSGALG00000000848	AP1G1	AP1G1	-	158.235	154.438	-0.035	0.599165	0.985632
ENSGALG00000031534	ARID5B	ARID5B	-	26.51	28.2425	0.0913	0.143128	0.769504
ENSGALG00000004932	ATG7	ATG7	-	40.5725	40.7625	0.0067	0.749288	0.985632
ENSGALG00000031862	BCL11B	BCL11B	-	2.135	1.48	-0.5286	0.0727655	0.597142
ENSGALG00000048539	BHLHE41	BHLHE41	-	16.685	16.2925	-0.0343	0.843169	0.985632
ENSGALG00000041732	C20orf112	C20orf112	-	7.0575	6.89	-0.0347	0.873952	0.990799
ENSGALG00000011193	C6orf120	C6orf120	-	33.305	33.5375	0.01	0.707589	0.985632
ENSGALG00000005102	CDH4	CDH4	-	13.64	13.5925	-0.005	0.938955	0.999225
ENSGALG00000009062	CDK14	CDK14	-	90.9425	95.895	0.0765	0.0792819	0.620307
ENSGALG00000008097	CELF1	CELF1	-	100.013	97.7425	-0.0331	0.654464	0.985632
ENSGALG00000034590	CELF2	CELF2	-	35.84	31.64	-0.1798	0.0148417	0.26358
ENSGALG00000010971	CSRNP3	CSRNP3	-	1.3975	1.8925	0.4374	0.109762	0.701579
ENSGALG00000016231	DDX3X	DDX3X	-	1593.95	1590.48	-0.0031	0.7615	0.985632
ENSGALG00000016289	DST	DST	-	267.37	204.077	-0.3897	0.0421824	0.45795
ENSGALG00000009901	DYRK2	DYRK2	-	51.2675	56.0325	0.1282	0.0205753	0.317229
ENSGALG00000003699	EBF1	EBF1	-	10.89	10.1275	-0.1047	0.417276	0.981825
ENSGALG00000011680	EPHA5	EPHA5	-	2.675	2.19	-0.2886	0.280426	0.925254
ENSGALG00000009645	ESRRG	ESRRG	-	13.0625	11.235	-0.2174	0.0794466	0.620449
ENSGALG00000013579	FAT1	FAT1	-	493.76	465.752	-0.0842	0.284116	0.928055
ENSGALG00000025748	FGF9	FGF9	-	5.845	4.865	-0.2648	0.125121	0.735979
ENSGALG00000017462	FNIP1	FNIP1	-	143.785	127.787	-0.1702	0.00186173	0.0656328
ENSGALG00000036364	FOXG1	FOXG1	-	0.0275	0.001	-4.7814	0.655618	0.985632
ENSGALG00000003941	FUBP3	FUBP3	-	63.4675	62.9	-0.013	0.988477	0.999225
ENSGALG00000039999	FZD8	FZD8	-	34.4825	35.125	0.0266	0.641971	0.985632
ENSGALG00000038338	GLYR1	GLYR1	-	121.335	121.52	0.0022	0.712059	0.985632
ENSGALG00000012208	GMFB	GMFB	-	38.6575	40.215	0.057	0.308689	0.939035
ENSGALG00000014724	GPBP1	GPBP1	-	44.7275	43.9475	-0.0254	0.865632	0.989513
ENSGALG00000011036	HNRNPA2B1	HNRNPA2B1	-	310.67	326.105	0.07	0.0594706	0.541424
ENSGALG00000027513	HOXD9	HOXD9	-	0.45	0.6325	0.4911	0.267756	0.917105
ENSGALG00000040758	INSR	INSR	-	33.66	30.4925	-0.1426	0.0659809	0.573323
ENSGALG00000006672	LARP4B	LARP4B	-	141.708	118.91	-0.253	0.00105395	0.0438169
ENSGALG00000028512	LCOR	LCOR	-	12.7575	12.1625	-0.0689	0.617212	0.985632
ENSGALG00000037726	MARCKS	MARCKS	-	68.515	62.245	-0.1385	0.023958	0.342041
ENSGALG00000007631	MEGF11	MEGF11	-	0.895	1.2275	0.4558	0.165488	0.809393
ENSGALG00000041626	MEIS1	MEIS1	-	16.485	16.7575	0.0237	0.677616	0.985632
ENSGALG00000032031	MMP16	MMP16	-	105.562	104.82	-0.0102	0.933065	0.999225
ENSGALG00000003999	NAV2	NAV2	-	48.8275	44.8225	-0.1235	0.150879	0.783614
ENSGALG00000005699	NLK	NLK	-	22.3	20.8425	-0.0975	0.344138	0.963959
ENSGALG00000033328	PACS2	PACS2	-	83.705	78.4375	-0.0938	0.10216	0.681208
ENSGALG00000008700	PDCD4	PDCD4	-	100.448	104.825	0.0615	0.130995	0.746136
ENSGALG00000011537	PDE10A	PDE10A	-	18.8	20.1925	0.1031	0.176523	0.820406
ENSGALG00000032687	PHLDA2	PHLDA2	-	51.5175	61.2525	0.2497	1.61436e-05	0.0016499
ENSGALG00000036365	POGZ	POGZ	-	47.5125	44.01	-0.1105	0.122133	0.729545
ENSGALG00000010958	PPFIA2	PPFIA2	-	1.245	1.05	-0.2458	0.486869	0.985632
ENSGALG00000011596	PTPN4	PTPN4	-	53.3325	49.3225	-0.1128	0.100743	0.679869
ENSGALG00000010053	PTPRF	PTPRF	-	84.7325	83.285	-0.0249	0.826883	0.985632
ENSGALG00000014726	RAB3C	RAB3C	-	0.325	0.1475	-1.1397	0.134335	0.750456
ENSGALG00000026490	RPS16	RPS16	-	289.745	291.863	0.0105	0.68071	0.985632
ENSGALG00000033025	RYBP	RYBP	-	7.765	7.2325	-0.1025	0.558168	0.985632
ENSGALG00000031424	SDC2	SDC2	-	696.94	778.638	0.1599	0.000208771	0.0124664
ENSGALG00000014575	SEPHS1	SEPHS1	-	75.3175	78.215	0.0545	0.267574	0.917105
ENSGALG00000026298	SERTAD2	SERTAD2	-	81.4175	82.195	0.0137	0.605508	0.985632
ENSGALG00000050314	SRSF4	SRSF4	-	33.8525	33.315	-0.0231	0.914152	0.999225
ENSGALG00000031390	STAU2	STAU2	-	161.053	163.73	0.0238	0.368839	0.971285
ENSGALG00000009847	STXBP6	STXBP6	-	22.6925	23.4225	0.0457	0.487674	0.985632
ENSGALG00000015184	TLE4	TLE4	-	18.5	19.985	0.1114	0.168164	0.81148
ENSGALG00000007809	TSHZ2	TSHZ2	-	62.3225	61.8825	-0.0102	0.958777	0.999225
ENSGALG00000030515	UBE2N	UBE2N	-	151.04	151.317	0.0026	0.681583	0.985632
ENSGALG00000011854	UBN2	UBN2	-	44.755	42.5425	-0.0731	0.361883	0.969941
ENSGALG00000002501	VKORC1L1	VKORC1L1	-	30.5375	31.43	0.0416	0.419076	0.981825
ENSGALG00000035281	WAC	WAC	-	97.75	95.5575	-0.0327	0.674204	0.985632
ENSGALG00000011724	WDR91	WDR91	-	36.455	36.0075	-0.0178	0.969169	0.999225
ENSGALG00000010668	WWC2	WWC2	-	56.6075	58.3775	0.0444	0.345269	0.963959
ENSGALG00000004848	YBX1	YBX1	-	2435.97	2580.62	0.0832	0.00818712	0.179795
ENSGALG00000040465	ZEB2	ZEB2	-	258.945	243.41	-0.0893	0.107843	0.698089
ENSGALG00000015144	ZFAND5	ZFAND5	-	147.637	134.123	-0.1385	0.00797327	0.176362
ENSGALG00000014734	ZSWIM6	ZSWIM6	-	27.8225	27.8	-0.0012	0.873265	0.990718
